# Supplementary material for: Comparative microRNA-seq Analysis Depicts Candidate miRNAs Involved in Skin Color Differentiation in Red Tilapia
Source: Int J Mol Sci. 2018 Apr 16;19(4):1209. doi: 10.3390/ijms19041209 (PMC5979384; doi:10.3390/ijms19041209)
Supplement: Supplementary file 1 [file ijms-19-01209-s001.zip › ijms-285318-supplementary file/Supplementary Table S1-S6.xlsx]

## Sheet: Supplementary Table Information
Table S1 Mapping statistics of sRNAs in red tilapia samples
Table S2 Known miRNAs and novel miRNAs with corresponding expression value
Table S3 Differentially expressed miRNAs (DEMs) in different skin color of red tilapia
Table S4 DEMs of interest and their putative target genes
Table S5 The KEGG pathway analysis of target genes of DEMs in different skin color of red tilapia
Table S6 Primer design of miRNA

## Sheet: Table S1
Table S1 Mapping statistics of sRNAs in red tilapia samples
Items		Mapping to genome	Total sRNAs	Ratio(Mapped/Total)
PB-1	Unique sRNAs	199387	577562	0.345222
	Total sRNAs	5864578	9391384	0.624464
PB-2	Unique sRNAs	192882	554678	0.347737
	Total sRNAs	5993269	9373734	0.639368
PB-3	Unique sRNAs	169955	856177	0.198505
	Total sRNAs	4484434	8189796	0.547564
PR-1	Unique sRNAs	198385	886718	0.22373
	Total sRNAs	4477226	8395927	0.533262
PR-2	Unique sRNAs	215438	661853	0.325507
	Total sRNAs	5082875	7877445	0.645244
PR-3	Unique sRNAs	256753	675029	0.380358
	Total sRNAs	4864767	7641636	0.636613
WP-1	Unique sRNAs	185272	615181	0.301167
	Total sRNAs	6142014	8936157	0.687322
WP-2	Unique sRNAs	372226	797047	0.467006
	Total sRNAs	5582326	10234392	0.545448
WP-3	Unique sRNAs	323171	1061552	0.304433
	Total sRNAs	6835026	11354020	0.601992

## Sheet: Table S2
Table S2 Known miRNAs and novel miRNAs with corresponding expression value
miRNA	seq	PB-1(Tag)	PB-1(TPM)	PB-2(Tag)	PB-2(TPM)	PB-3(Tag)	PB-3(TPM)	PR-1(Tag)	PR-1(TPM)	PR-2(Tag)	PR-2(TPM)	PR-3(Tag)	PR-3(TPM)	WP-1(Tag)	WP-1(TPM)	WP-2(Tag)	WP-2(TPM)	WP-3(Tag)	WP-3(TPM)
AAACAAAGGTGTGTACTCTCC	AAACAAAGGTGTGTACTCTCC	16	2.49559	12	1.83201	8	3.11302	8	2.63185	9	2.23636	0	0	0	0	7	2.7357	10	2.74212
AAACAAAGGTGTGTACTCTCCA	AAACAAAGGTGTGTACTCTCCA	0	0	0	0	0	0	0	0	0	0	20	3.90426	13	2.48883	0	0	0	0
AAACGTCCAGACGAACAGAATCG	AAACGTCCAGACGAACAGAATCG	0	0	0	0	0	0	0	0	8	1.98787	0	0	0	0	0	0	0	0
AAACTTGACATGTTGGTACTGC	AAACTTGACATGTTGGTACTGC	0	0	7	1.06867	0	0	6	1.97389	5	1.24242	0	0	8	1.53158	6	2.34489	0	0
AACGCGTTTCGGCTTGTGGCCA	AACGCGTTTCGGCTTGTGGCCA	6	0.935845	0	0	0	0	0	0	0	0	7	1.36649	0	0	0	0	9	2.4679
AAGACTGAACATGGATAGTGGC	AAGACTGAACATGGATAGTGGC	0	0	0	0	0	0	0	0	5	1.24242	0	0	0	0	0	0	0	0
AAGATAGAATGAGATGAGGACT	AAGATAGAATGAGATGAGGACT	63	9.82637	85	12.9767	53	20.6238	41	13.4883	51	12.6727	42	8.19895	74	14.1672	63	24.6213	47	12.8879
AAGGATAACTACAACTGTACT	AAGGATAACTACAACTGTACT	0	0	21	3.20601	6	2.33477	0	0	0	0	15	2.9282	9	1.72303	0	0	0	0
AAGGATAACTACAACTGTACTT	AAGGATAACTACAACTGTACTT	13	2.02766	0	0	0	0	0	0	0	0	0	0	0	0	0	0	0	0
AAGTAGAATAAATCATTTTCTG	AAGTAGAATAAATCATTTTCTG	11	1.71572	0	0	0	0	0	0	0	0	0	0	0	0	0	0	0	0
AAGTAGAATAAATCATTTTCTGT	AAGTAGAATAAATCATTTTCTGT	0	0	6	0.916003	0	0	0	0	0	0	0	0	0	0	0	0	0	0
ACAGTGGCTTTAGAGACCGGA	ACAGTGGCTTTAGAGACCGGA	5	0.77987	7	1.06867	0	0	0	0	0	0	7	1.36649	5	0.95724	0	0	0	0
ACCAATCAAACACGTTCCACCT	ACCAATCAAACACGTTCCACCT	0	0	0	0	0	0	0	0	0	0	5	0.976066	0	0	0	0	0	0
ACCGCAGAGTGTGTGTACCAGC	ACCGCAGAGTGTGTGTACCAGC	5	0.77987	0	0	0	0	0	0	0	0	0	0	7	1.34014	5	1.95407	0	0
ACCTCTCTCCCCCTGCCTTTGT	ACCTCTCTCCCCCTGCCTTTGT	0	0	0	0	0	0	0	0	7	1.73939	0	0	0	0	0	0	0	0
ACGAGAATGATTGATTGATGTG	ACGAGAATGATTGATTGATGTG	10	1.55974	5	0.763336	6	2.33477	0	0	7	1.73939	0	0	0	0	0	0	0	0
ACGTGAATGACGATCTCTATGT	ACGTGAATGACGATCTCTATGT	0	0	0	0	0	0	0	0	27	6.70907	0	0	16	3.06317	0	0	0	0
ACTAGCACCACTTAATGAAC	ACTAGCACCACTTAATGAAC	8	1.24779	0	0	0	0	0	0	0	0	0	0	0	0	6	2.34489	0	0
ACTAGCACCACTTAATGAACA	ACTAGCACCACTTAATGAACA	0	0	19	2.90068	7	2.72389	0	0	0	0	0	0	22	4.21186	0	0	0	0
ACTCCAGACTCTGTGATTATG	ACTCCAGACTCTGTGATTATG	0	0	0	0	0	0	0	0	0	0	0	0	0	0	0	0	20	5.48423
ACTCCAGACTCTGTGATTATGT	ACTCCAGACTCTGTGATTATGT	36	5.61507	26	3.96935	11	4.28041	15	4.93473	17	4.22423	15	2.9282	26	4.97765	0	0	0	0
ACTCGACTGTCCATCTAGGGAC	ACTCGACTGTCCATCTAGGGAC	41	6.39494	0	0	0	0	0	0	0	0	0	0	0	0	0	0	0	0
ACTGCAAAACCAGCACTTCAGG	ACTGCAAAACCAGCACTTCAGG	0	0	11	1.67934	0	0	5	1.64491	0	0	6	1.17128	12	2.29738	5	1.95407	0	0
ACTTTGATCTCAGAATTCTGA	ACTTTGATCTCAGAATTCTGA	0	0	0	0	0	0	0	0	0	0	0	0	7	1.34014	0	0	0	0
AGAATAATGCCAGCAGTCGGTC	AGAATAATGCCAGCAGTCGGTC	8	1.24779	14	2.13734	0	0	10	3.28982	0	0	0	0	8	1.53158	0	0	0	0
AGACCTGTAGATACAAGCTTGT	AGACCTGTAGATACAAGCTTGT	303	47.2602	354	54.0442	190	73.9343	158	51.9791	241	59.8847	218	42.5565	394	75.4305	0	0	201	55.1165
AGACTATTTGGAAACCACTGG	AGACTATTTGGAAACCACTGG	17	2.65156	0	0	0	0	0	0	0	0	0	0	0	0	0	0	0	0
AGCCGAGTTTGTAAGCTGAACT	AGCCGAGTTTGTAAGCTGAACT	0	0	16	2.44268	0	0	0	0	0	0	7	1.36649	0	0	0	0	0	0
AGCTACATGTCAACTGATTTGA	AGCTACATGTCAACTGATTTGA	6	0.935845	0	0	0	0	0	0	0	0	0	0	0	0	0	0	0	0
AGCTGAGTGTAGGATGTTTACA	AGCTGAGTGTAGGATGTTTACA	0	0	0	0	0	0	0	0	20	4.96968	0	0	0	0	0	0	0	0
AGGAAATCTGCTTCTGTTGGTT	AGGAAATCTGCTTCTGTTGGTT	39	6.08299	24	3.66401	9	3.50215	19	6.25065	21	5.21817	33	6.44203	18	3.44607	19	7.42548	7	1.91948
AGGCAGTGTCTTGTTAGCTGGT	AGGCAGTGTCTTGTTAGCTGGT	18	2.80753	6	0.916003	6	2.33477	0	0	6	1.49091	6	1.17128	0	0	0	0	0	0
AGTGGTTTCCAAATAGTCTGAT	AGTGGTTTCCAAATAGTCTGAT	0	0	0	0	0	0	0	0	0	0	60	11.7128	0	0	27	10.552	0	0
ATAGGAGACCTTACTTTTGGGA	ATAGGAGACCTTACTTTTGGGA	7	1.09182	7	1.06867	0	0	0	0	0	0	0	0	0	0	0	0	0	0
ATATTGCCTTAATTGTAGACT	ATATTGCCTTAATTGTAGACT	0	0	10	1.52667	0	0	0	0	0	0	0	0	0	0	0	0	0	0
ATCGTGTCAGTGACTCTGTCA	ATCGTGTCAGTGACTCTGTCA	0	0	0	0	68	26.4607	0	0	229	56.9029	0	0	85	16.2731	0	0	257	70.4724
ATCTTACAATGTCGTGATTGCA	ATCTTACAATGTCGTGATTGCA	0	0	0	0	0	0	0	0	0	0	0	0	7	1.34014	8	3.12652	0	0
ATGAGGAAAAGAAGTTAGGAGA	ATGAGGAAAAGAAGTTAGGAGA	99	15.4414	107	16.3354	24	9.33907	57	18.752	60	14.9091	85	16.5931	115	22.0165	33	12.8969	53	14.5332
ATGAGTTTGGACTGTGCCGAGT	ATGAGTTTGGACTGTGCCGAGT	0	0	6	0.916003	0	0	0	0	0	0	0	0	0	0	0	0	0	0
ATGATGGCGATGTTTAGGAGCTT	ATGATGGCGATGTTTAGGAGCTT	22	3.43143	32	4.88535	6	2.33477	9	2.96084	0	0	0	0	18	3.44607	15	5.86222	10	2.74212
ATGATGGCGATGTTTAGGAGCTTT	ATGATGGCGATGTTTAGGAGCTTT	0	0	0	0	0	0	0	0	0	0	10	1.95213	0	0	0	0	0	0
ATGCCCTCGAGGACTGGAGTTT	ATGCCCTCGAGGACTGGAGTTT	68	10.6062	205	31.2968	40	15.5651	39	12.8303	68	16.8969	50	9.76066	49	9.38096	13	5.08059	48	13.1622
ATGTGGAAAAACAACGGACTGA	ATGTGGAAAAACAACGGACTGA	8	1.24779	15	2.29001	0	0	0	0	0	0	0	0	8	1.53158	0	0	5	1.37106
ATGTGTTCAGGCTCTGGCTGA	ATGTGTTCAGGCTCTGGCTGA	0	0	36	5.49602	16	6.22604	0	0	31	7.70301	27	5.27075	0	0	0	0	27	7.40371
ATTCTGATTCACATGAACTCGT	ATTCTGATTCACATGAACTCGT	2282	355.933	2227	339.99	1213	472.012	1053	346.418	2117	526.041	779	152.071	2561	490.299	468	182.901	1806	495.226
ATTCTGCTTATCTGGATGTAGC	ATTCTGCTTATCTGGATGTAGC	0	0	0	0	0	0	6	1.97389	129	32.0545	0	0	5	0.95724	0	0	0	0
CAAATCATTATGTGCTGCCACT	CAAATCATTATGTGCTGCCACT	0	0	17	2.59534	8	3.11302	7	2.30287	14	3.47878	14	2.73298	0	0	5	1.95407	12	3.29054
CAAGGCTCACTCCCTGCTCTGT	CAAGGCTCACTCCCTGCTCTGT	0	0	0	0	0	0	0	0	0	0	7	1.36649	0	0	0	0	0	0
CAAGTTCGGATCTACGGGTTC	CAAGTTCGGATCTACGGGTTC	7	1.09182	8	1.22134	0	0	0	0	5	1.24242	0	0	0	0	0	0	0	0
CACAGGCTGTAATTCCACTGAG	CACAGGCTGTAATTCCACTGAG	0	0	0	0	0	0	0	0	0	0	0	0	8	1.53158	0	0	0	0
CACATTCATCGCTGTCGGT	CACATTCATCGCTGTCGGT	14	2.18364	31	4.73268	0	0	0	0	27	6.70907	25	4.88033	30	5.74344	0	0	28	7.67792
CACCGGTACCATGATAACTGA	CACCGGTACCATGATAACTGA	49	7.64273	63	9.61803	19	7.39343	13	4.27676	22	5.46665	31	6.05161	49	9.38096	24	9.37955	37	10.1458
CACTGTTGAACCTACAGATGG	CACTGTTGAACCTACAGATGG	0	0	5	0.763336	0	0	0	0	0	0	0	0	0	0	0	0	0	0
CAGACTATTTGGAAACCACT	CAGACTATTTGGAAACCACT	0	0	79	12.0607	0	0	0	0	64	15.903	0	0	60	11.4869	0	0	44	12.0653
CAGACTATTTGGAAACCACTG	CAGACTATTTGGAAACCACTG	5	0.77987	0	0	0	0	0	0	0	0	0	0	0	0	0	0	0	0
CAGACTATTTGGAAACCACTGG	CAGACTATTTGGAAACCACTGG	0	0	231	35.2661	0	0	0	0	175	43.4847	105	20.4974	262	50.1594	80	31.2652	141	38.6638
CAGCCACTGCAGAGGGTATACT	CAGCCACTGCAGAGGGTATACT	10	1.55974	9	1.374	0	0	0	0	10	2.48484	10	1.95213	9	1.72303	0	0	0	0
CAGCCGGAGCTTTAACACCATT	CAGCCGGAGCTTTAACACCATT	0	0	9	1.374	0	0	0	0	0	0	0	0	0	0	0	0	0	0
CAGCTGTGATGAAATCTTGAT	CAGCTGTGATGAAATCTTGAT	0	0	0	0	0	0	0	0	0	0	107	20.8878	0	0	0	0	0	0
CAGCTGTGATGAAATCTTGATC	CAGCTGTGATGAAATCTTGATC	0	0	0	0	0	0	0	0	0	0	0	0	28	5.36055	337	131.705	0	0
CAGCTGTGATGAAATCTTGATCTC	CAGCTGTGATGAAATCTTGATCTC	29	4.52325	0	0	0	0	0	0	94	23.3575	0	0	0	0	0	0	0	0
CAGGGGCGCACCACTGTGCTGC	CAGGGGCGCACCACTGTGCTGC	0	0	5	0.763336	0	0	0	0	0	0	0	0	0	0	0	0	0	0
CAGGTTGTCCTGTTACTCTTT	CAGGTTGTCCTGTTACTCTTT	37	5.77104	0	0	14	5.44779	0	0	71	17.6424	0	0	17	3.25462	9	3.51733	24	6.58108
CATCATTCACTCTAAGCTGACT	CATCATTCACTCTAAGCTGACT	6	0.935845	0	0	0	0	0	0	0	0	0	0	0	0	0	0	0	0
CCATATGTGCTCTGCAGCTGACT	CCATATGTGCTCTGCAGCTGACT	0	0	0	0	0	0	0	0	0	0	5	0.976066	0	0	6	2.34489	6	1.64527
CCGGCCTTCGAGGAATGGAGT	CCGGCCTTCGAGGAATGGAGT	0	0	0	0	0	0	0	0	0	0	0	0	19	3.63751	16	6.25304	0	0
CCTATCCTGGATTACTTGAACC	CCTATCCTGGATTACTTGAACC	15	2.33961	0	0	6	2.33477	5	1.64491	0	0	0	0	13	2.48883	0	0	24	6.58108
CCTATCCTGGATTACTTGAACT	CCTATCCTGGATTACTTGAACT	0	0	0	0	5	1.94564	0	0	0	0	0	0	0	0	0	0	9	2.4679
CGCAGAGACGGACGAAAGTGCT	CGCAGAGACGGACGAAAGTGCT	0	0	0	0	0	0	0	0	0	0	0	0	0	0	0	0	9	2.4679
CGGCCTTCGAGGAATGGAGTTT	CGGCCTTCGAGGAATGGAGTTT	18	2.80753	0	0	0	0	0	0	0	0	0	0	0	0	0	0	12	3.29054
CGTGATTGCGGATGCTGTGCA	CGTGATTGCGGATGCTGTGCA	0	0	42	6.41202	0	0	0	0	26	6.46059	0	0	0	0	0	0	14	3.83896
CGTGATTGCGGATGCTGTGCAG	CGTGATTGCGGATGCTGTGCAG	34	5.30312	0	0	0	0	0	0	0	0	18	3.51384	41	7.84937	0	0	0	0
CGTGATTGCGGATGCTGTGCAGG	CGTGATTGCGGATGCTGTGCAGG	79	12.322	92	14.0454	36	14.0086	13	4.27676	49	12.1757	61	11.908	125	23.931	0	0	39	10.6943
CGTGTTCAGGTCTGACTGTTC	CGTGTTCAGGTCTGACTGTTC	0	0	0	0	0	0	0	0	0	0	0	0	0	0	0	0	5	1.37106
CGTTCTCGGCAGGTACGTACT	CGTTCTCGGCAGGTACGTACT	9	1.40377	6	0.916003	0	0	8	2.63185	0	0	0	0	0	0	0	0	0	0
CGTTCTCGGCAGGTACGTACTC	CGTTCTCGGCAGGTACGTACTC	0	0	0	0	0	0	0	0	0	0	7	1.36649	7	1.34014	0	0	0	0
CTACCTCGGCCTGGCTCGGCTCG	CTACCTCGGCCTGGCTCGGCTCG	0	0	0	0	0	0	0	0	0	0	0	0	0	0	0	0	46	12.6137
CTGCGTACTCAAAGGCTGTGT	CTGCGTACTCAAAGGCTGTGT	0	0	6	0.916003	0	0	0	0	0	0	0	0	0	0	0	0	0	0
CTGGTAGTGTAGTTAGTGATT	CTGGTAGTGTAGTTAGTGATT	0	0	14	2.13734	0	0	9	2.96084	0	0	13	2.53777	16	3.06317	0	0	0	0
CTGTTGGTACTGTTAGGCCTG	CTGTTGGTACTGTTAGGCCTG	21	3.27546	0	0	0	0	0	0	0	0	0	0	0	0	0	0	7	1.91948
CTGTTTGCATAGACTGTGTGATT	CTGTTTGCATAGACTGTGTGATT	0	0	5	0.763336	0	0	0	0	0	0	0	0	0	0	0	0	0	0
GAAATAAAGAATTCTCTCGAAG	GAAATAAAGAATTCTCTCGAAG	0	0	6	0.916003	0	0	0	0	0	0	0	0	0	0	0	0	0	0
GACAGACTCGTCTGATATGGTG	GACAGACTCGTCTGATATGGTG	0	0	0	0	0	0	9	2.96084	9	2.23636	0	0	0	0	0	0	19	5.21002
GACAGACTCGTCTGATATGGTGA	GACAGACTCGTCTGATATGGTGA	10	1.55974	0	0	0	0	0	0	0	0	0	0	16	3.06317	0	0	0	0
GACTTGGTCCAAGCTCCTCAGT	GACTTGGTCCAAGCTCCTCAGT	0	0	0	0	0	0	0	0	31	7.70301	0	0	0	0	0	0	0	0
GAGGCTCTGCCAGTCCCTGCAC	GAGGCTCTGCCAGTCCCTGCAC	0	0	0	0	0	0	0	0	0	0	0	0	0	0	0	0	7	1.91948
GAGGGACATTAAACTTGTGTTT	GAGGGACATTAAACTTGTGTTT	0	0	25	3.81668	0	0	0	0	0	0	0	0	0	0	0	0	0	0
GATCAATGATTTAGTCTCTTTG	GATCAATGATTTAGTCTCTTTG	0	0	0	0	0	0	5	1.64491	7	1.73939	0	0	0	0	0	0	0	0
GATGTTGAGTATCAAACTGTA	GATGTTGAGTATCAAACTGTA	766	119.476	621	94.8063	224	87.1646	0	0	0	0	1026	200.289	0	0	281	109.819	165	45.2449
GCAAGTAATCACGAATAGGCC	GCAAGTAATCACGAATAGGCC	26	4.05533	10	1.52667	0	0	0	0	0	0	7	1.36649	15	2.87172	0	0	0	0
GCATACTGTAAGTGCTCTTTGT	GCATACTGTAAGTGCTCTTTGT	64	9.98234	0	0	22	8.56081	22	7.2376	41	10.1879	7	1.36649	34	6.50924	11	4.29896	8	2.19369
GCGACCCATCCTTTGTTTCTG	GCGACCCATCCTTTGTTTCTG	68	10.6062	60	9.16003	49	19.0673	33	10.8564	119	29.5696	127	24.7921	51	9.76385	60	23.4489	75	20.5659
GCTCATCAGGACGTAGCGTTTT	GCTCATCAGGACGTAGCGTTTT	202	31.5068	244	37.2508	104	40.4693	111	36.517	131	32.5514	147	28.6963	203	38.864	94	36.7366	127	34.8249
GCTGAAGCTGAACAGCACACTCT	GCTGAAGCTGAACAGCACACTCT	0	0	0	0	0	0	0	0	0	0	5	0.976066	0	0	0	0	0	0
GCTGTATGATGATACAATGAGT	GCTGTATGATGATACAATGAGT	7	1.09182	0	0	0	0	0	0	0	0	0	0	0	0	0	0	0	0
GGCCTTCGAGGAATGGAGTTTG	GGCCTTCGAGGAATGGAGTTTG	0	0	25	3.81668	0	0	0	0	0	0	0	0	0	0	0	0	0	0
GTGAGCAGTTCATCAGTTTGGCA	GTGAGCAGTTCATCAGTTTGGCA	0	0	0	0	0	0	0	0	5	1.24242	0	0	0	0	0	0	0	0
GTGCCATATCTGACTGTACGCA	GTGCCATATCTGACTGTACGCA	2342	365.291	2684	409.759	1032	401.58	1067	351.024	2176	540.702	1771	345.722	2538	485.895	876	342.354	2124	582.425
TAAATGCTGCAGAATTGTGCT	TAAATGCTGCAGAATTGTGCT	0	0	136	20.7627	0	0	0	0	0	0	48	9.37023	0	0	0	0	0	0
TAAATGCTGCAGAATTGTGCTC	TAAATGCTGCAGAATTGTGCTC	160	24.9559	0	0	98	38.1345	171	56.2559	107	26.5878	0	0	265	50.7337	126	49.2427	218	59.7781
TAACGTAGAATCAATGTCAGGT	TAACGTAGAATCAATGTCAGGT	0	0	11	1.67934	0	0	0	0	14	3.47878	0	0	49	9.38096	0	0	6	1.64527
TAACTTGTCTCTCTGTGCTCAG	TAACTTGTCTCTCTGTGCTCAG	0	0	0	0	0	0	0	0	0	0	0	0	0	0	0	0	7	1.91948
TAAGATTGATGAAACCTGCAGT	TAAGATTGATGAAACCTGCAGT	24	3.74338	55	8.3967	31	12.063	12	3.94778	49	12.1757	21	4.09948	35	6.70068	26	10.1612	51	13.9848
TAAGTCTCACACCAGTGCAA	TAAGTCTCACACCAGTGCAA	0	0	189	28.8541	0	0	74	24.3447	113	28.0787	148	28.8915	161	30.8231	70	27.357	68	18.6464
TAAGTCTCACACCAGTGCAAA	TAAGTCTCACACCAGTGCAAA	267	41.6451	0	0	105	40.8584	0	0	0	0	0	0	0	0	0	0	0	0
TACAGGACATGTGTGAAAAGG	TACAGGACATGTGTGAAAAGG	0	0	5	0.763336	0	0	0	0	0	0	0	0	0	0	0	0	0	0
TACATGCAGAGGTGGAGCAAGA	TACATGCAGAGGTGGAGCAAGA	0	0	0	0	0	0	0	0	0	0	7	1.36649	0	0	0	0	0	0
TACGTCCAGACGAACAGAAT	TACGTCCAGACGAACAGAAT	0	0	0	0	0	0	0	0	0	0	0	0	0	0	0	0	11	3.01633
TACGTCCAGACGAACAGAATCA	TACGTCCAGACGAACAGAATCA	0	0	0	0	0	0	0	0	0	0	0	0	24	4.59475	0	0	0	0
TAGATTCTATTCATCTGGACGT	TAGATTCTATTCATCTGGACGT	9	1.40377	0	0	6	2.33477	6	1.97389	20	4.96968	0	0	10	1.91448	0	0	7	1.91948
TAGCAAAGGAATCAATACAGCA	TAGCAAAGGAATCAATACAGCA	0	0	0	0	0	0	5	1.64491	6	1.49091	0	0	0	0	0	0	0	0
TAGCAGCACATCATTACTGGT	TAGCAGCACATCATTACTGGT	0	0	884	134.958	399	155.262	453	149.029	515	127.969	969	189.162	900	172.303	391	152.809	0	0
TAGCAGCACATCATTACTGGTA	TAGCAGCACATCATTACTGGTA	1109	172.975	0	0	0	0	0	0	0	0	0	0	0	0	0	0	370	101.458
TAGCAGCATATCATGTTTTG	TAGCAGCATATCATGTTTTG	29	4.52325	0	0	0	0	0	0	0	0	0	0	23	4.40331	5	1.95407	0	0
TAGTTTGATACACAGCACAATA	TAGTTTGATACACAGCACAATA	0	0	0	0	0	0	214	70.4021	292	72.5574	0	0	628	120.229	0	0	0	0
TATGTTGGTCACATGTCCGT	TATGTTGGTCACATGTCCGT	10	1.55974	17	2.59534	0	0	0	0	0	0	5	0.976066	0	0	0	0	0	0
TATGTTGGTCACATGTCCGTCC	TATGTTGGTCACATGTCCGTCC	0	0	0	0	0	0	0	0	0	0	9	1.75692	0	0	0	0	0	0
TATGTTGGTCACATGTCCGTCT	TATGTTGGTCACATGTCCGTCT	0	0	21	3.20601	5	1.94564	0	0	0	0	0	0	0	0	0	0	0	0
TATTAGGTCACAGGTGTACTGT	TATTAGGTCACAGGTGTACTGT	18	2.80753	8	1.22134	7	2.72389	0	0	7	1.73939	11	2.14734	8	1.53158	12	4.68978	16	4.38739
TATTGGCATGTCGGTGTTTGGTT	TATTGGCATGTCGGTGTTTGGTT	0	0	0	0	0	0	0	0	0	0	7	1.36649	0	0	0	0	0	0
TCAAGGTCCACTGTGAACACT	TCAAGGTCCACTGTGAACACT	0	0	19	2.90068	0	0	0	0	0	0	10	1.95213	0	0	0	0	0	0
TCAAGGTCCACTGTGAACACTG	TCAAGGTCCACTGTGAACACTG	6	0.935845	0	0	12	4.66953	0	0	11	2.73333	0	0	15	2.87172	0	0	19	5.21002
TCACTATAACTGAGCCAAACTG	TCACTATAACTGAGCCAAACTG	10	1.55974	102	15.5721	5	1.94564	33	10.8564	27	6.70907	5	0.976066	0	0	0	0	0	0
TCCACTGTCAGCAATACCTGAT	TCCACTGTCAGCAATACCTGAT	0	0	6	0.916003	0	0	0	0	16	3.97575	0	0	0	0	0	0	0	0
TCCGGGCCCGGAAAACTCACT	TCCGGGCCCGGAAAACTCACT	0	0	0	0	0	0	0	0	5	1.24242	0	0	0	0	0	0	5	1.37106
TCCGGGCCCGGAAAACTCACTG	TCCGGGCCCGGAAAACTCACTG	0	0	0	0	0	0	0	0	0	0	0	0	6	1.14869	0	0	0	0
TCCTCTCTCCAAGGCGTCTCTT	TCCTCTCTCCAAGGCGTCTCTT	0	0	0	0	0	0	0	0	5	1.24242	0	0	0	0	0	0	0	0
TCGACATCTCTGGTTTAGACT	TCGACATCTCTGGTTTAGACT	0	0	24	3.66401	0	0	0	0	19	4.7212	15	2.9282	0	0	0	0	20	5.48423
TCGCTGGATTAAAAACATTCTG	TCGCTGGATTAAAAACATTCTG	8	1.24779	0	0	0	0	0	0	12	2.98181	6	1.17128	7	1.34014	0	0	6	1.64527
TCGGACTTTCCGCTCCAGCAGT	TCGGACTTTCCGCTCCAGCAGT	5	0.77987	0	0	0	0	0	0	0	0	0	0	0	0	0	0	0	0
TCGGACTTTCCGCTCCAGCAGTT	TCGGACTTTCCGCTCCAGCAGTT	0	0	0	0	0	0	0	0	6	1.49091	0	0	0	0	0	0	0	0
TCGGAGACGTCGTCTGAACGT	TCGGAGACGTCGTCTGAACGT	79	12.322	47	7.17536	25	9.72819	28	9.21149	32	7.95149	29	5.66118	52	9.9553	28	10.9428	35	9.59741
TCGGCTTTCTCACTCGACGGC	TCGGCTTTCTCACTCGACGGC	0	0	0	0	0	0	0	0	10	2.48484	0	0	0	0	0	0	0	0
TCGGCTTTCTCACTCGACGGCA	TCGGCTTTCTCACTCGACGGCA	5	0.77987	5	0.763336	0	0	0	0	8	1.98787	6	1.17128	5	0.95724	0	0	0	0
TCGTGGCTGCTTTCCAAACCCT	TCGTGGCTGCTTTCCAAACCCT	0	0	0	0	0	0	0	0	5	1.24242	0	0	0	0	0	0	5	1.37106
TCTACCTCGGCCTGGCTCGG	TCTACCTCGGCCTGGCTCGG	0	0	21	3.20601	0	0	0	0	0	0	0	0	0	0	31	12.1153	0	0
TCTACCTCGGCCTGGCTCGGC	TCTACCTCGGCCTGGCTCGGC	0	0	0	0	25	9.72819	7	2.30287	12	2.98181	39	7.61331	0	0	0	0	0	0
TCTATAGATGGCAGATTGCAGA	TCTATAGATGGCAGATTGCAGA	0	0	5	0.763336	0	0	0	0	0	0	0	0	12	2.29738	0	0	0	0
TCTATTGTTTATTGTAGGAAT	TCTATTGTTTATTGTAGGAAT	5	0.77987	0	0	0	0	0	0	0	0	0	0	0	0	0	0	0	0
TCTCTGTTTCAATCTGTGTGT	TCTCTGTTTCAATCTGTGTGT	0	0	0	0	0	0	0	0	8	1.98787	10	1.95213	0	0	0	0	0	0
TCTCTGTTTCAATCTGTGTGTGT	TCTCTGTTTCAATCTGTGTGTGT	12	1.87169	10	1.52667	0	0	7	2.30287	0	0	0	0	13	2.48883	0	0	11	3.01633
TCTGTAGGAGTCCTCCTTGTTG	TCTGTAGGAGTCCTCCTTGTTG	6	0.935845	0	0	0	0	0	0	0	0	0	0	0	0	0	0	0	0
TCTGTGAGACGTCGGCTTTCT	TCTGTGAGACGTCGGCTTTCT	0	0	16	2.44268	0	0	0	0	5	1.24242	0	0	0	0	7	2.7357	0	0
TCTTCCATGCACTTTGATGACT	TCTTCCATGCACTTTGATGACT	37	5.77104	0	0	0	0	0	0	52	12.9212	0	0	0	0	0	0	0	0
TCTTTCTTTATTTTTGCTTACT	TCTTTCTTTATTTTTGCTTACT	0	0	0	0	0	0	0	0	0	0	0	0	9	1.72303	0	0	0	0
TCTTTTGGGAGAAGCAGCAGG	TCTTTTGGGAGAAGCAGCAGG	0	0	8	1.22134	0	0	0	0	0	0	0	0	0	0	0	0	0	0
TGAAACAGCTTTGCTCCCTCAAT	TGAAACAGCTTTGCTCCCTCAAT	0	0	0	0	0	0	0	0	8	1.98787	0	0	0	0	0	0	0	0
TGACTGTTAACAGAAGGTGACT	TGACTGTTAACAGAAGGTGACT	0	0	26	3.96935	0	0	18	5.92167	0	0	13	2.53777	0	0	0	0	0	0
TGAGAAGTTTTGAACAAGTATA	TGAGAAGTTTTGAACAAGTATA	70	10.9182	42	6.41202	19	7.39343	32	10.5274	0	0	34	6.63725	162	31.0146	25	9.77037	12	3.29054
TGAGGCGTTTAGAACAAGTTCA	TGAGGCGTTTAGAACAAGTTCA	1452	226.474	1182	180.453	469	182.501	687	226.01	903	224.381	693	135.283	914	174.984	315	123.107	624	171.108
TGATTGTTCATCTGGACGTA	TGATTGTTCATCTGGACGTA	42	6.55091	43	6.56469	29	11.2847	0	0	63	15.6545	40	7.80853	66	12.6356	17	6.64385	19	5.21002
TGATTGTTCATCTGGACGTAAC	TGATTGTTCATCTGGACGTAAC	0	0	0	0	0	0	0	0	0	0	0	0	0	0	29	11.3336	55	15.0816
TGCACAGTGTGGATTAGTTGACT	TGCACAGTGTGGATTAGTTGACT	0	0	0	0	0	0	0	0	0	0	0	0	5	0.95724	0	0	0	0
TGCCATCGGGTGAGAAAGACGA	TGCCATCGGGTGAGAAAGACGA	17	2.65156	0	0	0	0	15	4.93473	0	0	6	1.17128	37	7.08358	0	0	27	7.40371
TGCCCCCGAGGACTGGAGTTTG	TGCCCCCGAGGACTGGAGTTTG	0	0	10	1.52667	8	3.11302	0	0	0	0	0	0	7	1.34014	0	0	0	0
TGCCCCGCGGAGTGTGAGTGA	TGCCCCGCGGAGTGTGAGTGA	18	2.80753	31	4.73268	17	6.61517	7	2.30287	24	5.96362	18	3.51384	36	6.89213	9	3.51733	35	9.59741
TGCTCTGGAGATCTGCTGCAA	TGCTCTGGAGATCTGCTGCAA	0	0	0	0	0	0	0	0	0	0	0	0	0	0	0	0	5	1.37106
TGCTTGGGCTCAGTCAAACTGT	TGCTTGGGCTCAGTCAAACTGT	6	0.935845	13	1.98467	6	2.33477	0	0	5	1.24242	7	1.36649	8	1.53158	0	0	0	0
TGGAAGTGTCAGAAATTCTGAGT	TGGAAGTGTCAGAAATTCTGAGT	0	0	0	0	0	0	0	0	0	0	0	0	12	2.29738	0	0	12	3.29054
TGGAGCCCTACACTGTAACCTG	TGGAGCCCTACACTGTAACCTG	5	0.77987	0	0	0	0	0	0	0	0	0	0	0	0	0	0	0	0
TGGAGGATTTTAACCGTGTGA	TGGAGGATTTTAACCGTGTGA	16	2.49559	0	0	0	0	12	3.94778	0	0	0	0	12	2.29738	0	0	0	0
TGGAGGATTTTAACCGTGTGAC	TGGAGGATTTTAACCGTGTGAC	0	0	8	1.22134	0	0	0	0	0	0	0	0	0	0	0	0	5	1.37106
TGGATCAGCTCTGTCCTAATCT	TGGATCAGCTCTGTCCTAATCT	14	2.18364	0	0	0	0	0	0	0	0	0	0	0	0	0	0	0	0
TGGATCAGCTCTGTCCTAATCTC	TGGATCAGCTCTGTCCTAATCTC	0	0	0	0	0	0	0	0	0	0	0	0	8	1.53158	0	0	0	0
TGGATCAGCTCTGTCCTAATCTCT	TGGATCAGCTCTGTCCTAATCTCT	0	0	16	2.44268	0	0	0	0	0	0	0	0	0	0	0	0	5	1.37106
TGGATTAATAAAGTATTCTGA	TGGATTAATAAAGTATTCTGA	12	1.87169	0	0	9	3.50215	0	0	9	2.23636	6	1.17128	11	2.10593	0	0	21	5.75844
TGGCAGTGTAATGTTAGCTGA	TGGCAGTGTAATGTTAGCTGA	34	5.30312	15	2.29001	0	0	5	1.64491	0	0	5	0.976066	9	1.72303	16	6.25304	7	1.91948
TGGCATTAGTGCTTGAGCAGCT	TGGCATTAGTGCTTGAGCAGCT	15	2.33961	27	4.12201	5	1.94564	16	5.26371	8	1.98787	17	3.31862	8	1.53158	0	0	0	0
TGGGCGACTGTGGAGGCTCAGT	TGGGCGACTGTGGAGGCTCAGT	5	0.77987	0	0	0	0	0	0	0	0	0	0	0	0	0	0	0	0
TGGTACACACACTCTGCGCACT	TGGTACACACACTCTGCGCACT	0	0	6	0.916003	0	0	0	0	6	1.49091	10	1.95213	0	0	0	0	0	0
TGTAGAGCAGACTGGATTCTCT	TGTAGAGCAGACTGGATTCTCT	91	14.1936	98	14.9614	34	13.2303	38	12.5013	61	15.1575	0	0	71	13.5928	0	0	51	13.9848
TGTAGAGTCTGTGTGTGGAGCTT	TGTAGAGTCTGTGTGTGGAGCTT	0	0	0	0	0	0	0	0	0	0	17	3.31862	0	0	0	0	0	0
TGTAGAGTCTGTGTGTGGAGCTTC	TGTAGAGTCTGTGTGTGGAGCTTC	15	2.33961	0	0	6	2.33477	0	0	14	3.47878	0	0	0	0	0	0	0	0
TGTGGATTCTATAATGTCTTGT	TGTGGATTCTATAATGTCTTGT	6	0.935845	10	1.52667	0	0	0	0	0	0	0	0	7	1.34014	0	0	0	0
TGTGTTCAGGCTCTGGCTGA	TGTGTTCAGGCTCTGGCTGA	18	2.80753	0	0	0	0	0	0	0	0	0	0	0	0	0	0	0	0
TGTGTTCAGGCTCTGGCTGACA	TGTGTTCAGGCTCTGGCTGACA	0	0	0	0	0	0	0	0	0	0	0	0	18	3.44607	0	0	0	0
TGTTTTAGAGACTGGCTGTTCT	TGTTTTAGAGACTGGCTGTTCT	0	0	0	0	0	0	0	0	0	0	11	2.14734	0	0	0	0	0	0
TTAAATATGTAAGCACTGAAA	TTAAATATGTAAGCACTGAAA	0	0	0	0	0	0	0	0	0	0	8	1.56171	0	0	0	0	0	0
TTACAAGAGCAAACTGAATTCA	TTACAAGAGCAAACTGAATTCA	21	3.27546	19	2.90068	11	4.28041	8	2.63185	19	4.7212	7	1.36649	41	7.84937	0	0	14	3.83896
TTACCCTTAAGAGTGAGTGAT	TTACCCTTAAGAGTGAGTGAT	0	0	0	0	0	0	0	0	0	0	0	0	5	0.95724	0	0	0	0
TTAGCTTACAAACTCGGGTGC	TTAGCTTACAAACTCGGGTGC	0	0	0	0	0	0	0	0	8	1.98787	0	0	0	0	0	0	0	0
TTCAGTCATTGTTTCTGGTCGT	TTCAGTCATTGTTTCTGGTCGT	14184	2212.34	6492	991.116	1980	770.473	5880	1934.41	10305	2560.63	7659	1495.14	7842	1501.34	3544	1385.05	2050	562.134
TTCGACATCTCTGGTTTAGACT	TTCGACATCTCTGGTTTAGACT	0	0	0	0	0	0	0	0	0	0	0	0	27	5.1691	0	0	0	0
TTCGACTCTCGGGACTTGGAGCG	TTCGACTCTCGGGACTTGGAGCG	6	0.935845	0	0	0	0	0	0	0	0	0	0	0	0	0	0	0	0
TTCGCTGAAATGTTTGACCTTT	TTCGCTGAAATGTTTGACCTTT	0	0	9	1.374	0	0	0	0	0	0	6	1.17128	0	0	0	0	0	0
TTGAACTGCAATGCTCTCCCATTG	TTGAACTGCAATGCTCTCCCATTG	0	0	0	0	0	0	0	0	173	42.9878	0	0	0	0	0	0	0	0
TTGAATCTGTTCATCTGGACGC	TTGAATCTGTTCATCTGGACGC	10	1.55974	0	0	0	0	8	2.63185	5	1.24242	0	0	0	0	0	0	0	0
TTGACACACTGCCACTCCTGTA	TTGACACACTGCCACTCCTGTA	0	0	0	0	0	0	0	0	0	0	0	0	7	1.34014	0	0	0	0
TTGACTTTCTGCCCCGACGGC	TTGACTTTCTGCCCCGACGGC	9	1.40377	0	0	0	0	0	0	13	3.23029	0	0	15	2.87172	0	0	14	3.83896
TTGACTTTCTGCCCCGACGGCG	TTGACTTTCTGCCCCGACGGCG	0	0	0	0	0	0	0	0	13	3.23029	0	0	0	0	6	2.34489	0	0
TTGATTTTTTCTGTAGTTGTTA	TTGATTTTTTCTGTAGTTGTTA	0	0	0	0	0	0	0	0	0	0	0	0	0	0	0	0	7	1.91948
TTGCAGACTGTGCATCTATCT	TTGCAGACTGTGCATCTATCT	56	8.73455	65	9.92337	23	8.94994	0	0	51	12.6727	37	7.22289	78	14.933	10	3.90815	0	0
TTGCAGACTGTGCATCTATCTAAC	TTGCAGACTGTGCATCTATCTAAC	0	0	0	0	0	0	0	0	0	0	0	0	0	0	0	0	42	11.5169
TTGCTCCGCCTCTGCATGTAC	TTGCTCCGCCTCTGCATGTAC	6	0.935845	6	0.916003	0	0	0	0	0	0	7	1.36649	0	0	0	0	0	0
TTGCTCCGCCTCTGCATGTACA	TTGCTCCGCCTCTGCATGTACA	0	0	6	0.916003	0	0	0	0	0	0	7	1.36649	6	1.14869	0	0	0	0
TTGGACTCATGTGAAATAACGCA	TTGGACTCATGTGAAATAACGCA	0	0	0	0	0	0	0	0	0	0	5	0.976066	0	0	0	0	0	0
TTGTAGATCACCTGTACAAGT	TTGTAGATCACCTGTACAAGT	0	0	6	0.916003	0	0	0	0	0	0	0	0	0	0	0	0	0	0
TTGTGAAAGTTCTCTATTTAGG	TTGTGAAAGTTCTCTATTTAGG	0	0	0	0	0	0	0	0	0	0	0	0	0	0	0	0	6	1.64527
TTGTGCCAGATGTAGACAGATG	TTGTGCCAGATGTAGACAGATG	0	0	0	0	0	0	0	0	0	0	0	0	12	2.29738	0	0	0	0
TTTCTGTTCATCTGGACGTAG	TTTCTGTTCATCTGGACGTAG	0	0	10	1.52667	0	0	0	0	0	0	0	0	0	0	0	0	9	2.4679
TTTCTGTTCATCTGGACGTAGCGTTTC	TTTCTGTTCATCTGGACGTAGCGTTTC	0	0	0	0	0	0	0	0	0	0	0	0	13	2.48883	0	0	0	0
TTTGCGGAGATCTGTGCGGCGT	TTTGCGGAGATCTGTGCGGCGT	6	0.935845	5	0.763336	0	0	0	0	0	0	0	0	0	0	0	0	0	0
TTTGGCTGGGTTATGCTGATT	TTTGGCTGGGTTATGCTGATT	0	0	0	0	0	0	0	0	0	0	5	0.976066	0	0	0	0	0	0
TTTGTGCCAGATGTAGACAGA	TTTGTGCCAGATGTAGACAGA	8	1.24779	0	0	0	0	0	0	0	0	7	1.36649	0	0	0	0	0	0
TTTGTTTTAGAGACTGGCTGTT	TTTGTTTTAGAGACTGGCTGTT	0	0	0	0	0	0	0	0	0	0	0	0	0	0	0	0	8	2.19369
let-7a	TGAGGTAGTAGGTTGTATAGTT	277155	43229	257308	39282.5	90556	35237.9	103813	34152.6	156996	39011	265550	51838.8	178333	34141.5	129068	50441.7	114114	31291.4
let-7b	TGAGGTAGTAGGTTGTGTGGTT	38265	5968.35	35607	5436.02	18021	7012.47	16289	5358.78	24558	6102.27	45227	8828.9	27585	5281.1	22704	8873.06	18121	4968.99
let-7c-3p	CTGTACAACCTTCTAGCTTTCC	22	3.43143	20	3.05334	20	7.78256	12	3.94778	41	10.1879	17	3.31862	14	2.68027	12	4.68978	41	11.2427
let-7c-5p	TGAGGTAGTAGGTTGTATGGTT	24718	3855.37	26720	4079.27	10532	4098.29	10500	3454.31	16436	4084.09	25446	4967.39	20994	4019.26	15467	6044.73	15472	4242.6
let-7d-3p	CTGTACAACCTTCTAGCTTTCC	322	50.2237	450	68.7002	231	89.8885	207	68.0992	349	86.721	295	57.5879	446	85.3858	179	69.9558	247	67.7303
let-7d-5p	TGAGGTAGTTGGTTGTATGGTT	27847	4343.41	26743	4082.78	11045	4297.92	11156	3670.12	15777	3920.33	20167	3936.86	17173	3287.74	8445	3300.43	12044	3302.6
let-7e	TGAGGTAGTAGATTGAATAGTT	171107	26688.3	160172	24453	86522	33668.1	87874	28908.9	149484	37144.4	120345	23492.9	171046	32746.4	63162	24684.6	106358	29164.6
let-7f	TGAGGTAGTAGATTGTATAGTT	70744	11034.2	66861	10207.5	24201	9417.28	33570	11043.9	39720	9869.79	44272	8642.48	45140	8641.97	23449	9164.22	27444	7525.46
let-7g	TGAGGTAGTAGTTTGTATAGTT	41825	6523.62	34565	5276.94	9537	3711.11	14321	4711.35	15633	3884.55	27741	5415.41	17350	3321.62	14398	5626.95	9376	2571.01
let-7h	TGAGGTAGTAAGTTGTGTTGTT	7711	1202.72	8069	1231.87	2664	1036.64	3427	1127.42	4563	1133.83	6100	1190.8	4769	913.016	2810	1098.19	2553	700.062
let-7i	TGAGGTAGTAGTTTGTGCTGTT	31993	4990.08	30323	4629.33	15066	5862.6	14783	4863.34	17682	4393.7	19191	3746.34	21781	4169.93	13012	5085.28	17700	4853.54
let-7j	TGAGGTAGTTGTTTGTACAGTT	27147	4234.23	47088	7188.79	7411	2883.83	9996	3288.5	18879	4691.13	17840	3482.6	10639	2036.82	9282	3627.54	9085	2491.21
miR-1	TGGAATGTAAAGAAGTATGTAT	262569	40954	339892	51890.4	13692	5327.94	243503	80108.1	13558	3368.95	175084	34178.7	214202	41008.6	27901	10904.1	74900	20538.4
miR-100-2-3p	CAAGCTCGTGTCTATAGGTATG	112	17.4691	142	21.6787	62	24.1259	58	19.0809	122	30.3151	81	15.8123	105	20.102	42	16.4142	84	23.0338
miR-100-3p	CAAGCTTGTATCTATAGGTATC	22	3.43143	10	1.52667	0	0	8	2.63185	5	1.24242	4	0.780853	15	2.87172	6	2.34489	2	0.548423
miR-100-5p	AACCCGTAGATCCGAACTTGTG	439596	68565.6	425165	64908.8	246587	95953.8	198875	65426.3	399329	99226.9	355122	69324.5	490665	93936.9	212430	83020.8	471494	129289
miR-101a	TACAGTACTGTGATAACTGAAG	100973	15749.2	98406	15023.4	30366	11816.3	40855	13440.6	42675	10604.1	62902	12279.3	74072	14180.9	31055	12136.8	46757	12821.3
miR-101b	TACAGTACTATGATAACTGAAG	5997	935.377	5253	801.961	992	386.015	1794	590.193	940	233.575	3372	658.259	2638	505.04	1013	395.895	1032	282.986
miR-103	AGCAGCATTGTACAGGGCTATGA	10439	1628.21	9975	1522.86	3208	1248.32	4027	1324.81	4660	1157.94	6196	1209.54	8471	1621.76	3207	1253.34	3879	1063.67
miR-107a-3p	AGCAGCATTGTACAGGGCTATCA	787	122.752	754	115.111	184	71.5995	304	100.01	261	64.8544	559	109.124	427	81.7483	230	89.8874	110	30.1633
miR-107b	AGCAGCATTGTACAGGGCTTT	41	6.39494	27	4.12201	6	2.33477	6	1.97389	12	2.98181	30	5.85639	3	0.574344	7	2.7357	4	1.09685
miR-10a-5p	TACCCTGTAGATCCGAATTTGT	907	141.469	2604	397.545	282	109.734	401	131.922	834	207.236	1835	358.216	1603	306.891	469	183.292	1867	511.953
miR-10b-2-3p	CAAATACGTCTCTACAGGAAT	156	24.332	151	23.0527	50	19.4564	67	22.0418	55	13.6666	171	33.3814	82	15.6987	62	24.2305	63	17.2753
miR-10b-3p	ACAGATTCGATTCTAGGGGAGT	272	42.425	234	35.7241	92	35.7998	86	28.2924	149	37.0241	247	48.2176	173	33.1205	126	49.2427	144	39.4865
miR-10b-5p	TACCCTGTAGAACCGAATTTGTG	530590	82758.3	437090	66729.3	235638	91693.3	247016	81263.8	349011	86723.7	271781	53055.2	423241	81028.7	185085	72333.9	574546	157547
miR-10c-3p	AAATTCGTATCTAGGGGAGTA	8	1.24779	4	0.610669	0	0	3	0.986945	0	0	6	1.17128	3	0.574344	1	0.390815	3	0.822635
miR-10c-5p	TACCCTGTAGATCCGGATTTGT	80055	12486.5	73227	11179.4	32661	12709.3	39014	12834.9	39964	9930.42	43221	8437.31	63874	12228.6	20269	7921.42	60470	16581.6
miR-10d-3p	CAGATTCGGTTTTAGGGGAGTA	1	0.155974	2	0.305334	0	0	2	0.657964	0	0	0	0	1	0.191448	0	0	0	0
miR-10d-5p	TACCCTGTAGAACCGAATGTGTG	57797	9014.83	26262	4009.35	10603	4125.92	12348	4062.27	20110	4997.02	9270	1809.63	17522	3354.55	4544	1775.86	10979	3010.57
miR-122	TGGAGTGTGACAATGGTGTTTG	133	20.7446	71	10.8394	8	3.11302	121	39.8068	15	3.72726	30	5.85639	67	12.827	18	7.03467	48	13.1622
miR-124-3p	TAAGGCACGCGGTGAATGCCAA	11	1.71572	18	2.74801	1	0.389128	14	4.60574	7	1.73939	6	1.17128	8	1.53158	6	2.34489	9	2.4679
miR-124-4-5p	TGTGTTCACAGTGGACCTTGAT	2	0.311948	1	0.152667	0	0	0	0	0	0	1	0.195213	2	0.382896	0	0	0	0
miR-124-5p	CGTGTTCACAGCGGACCTTGAT	0	0	1	0.152667	0	0	0	0	0	0	1	0.195213	0	0	1	0.390815	2	0.548423
miR-124-6-5p	CGTGTTCACGGCGGACCTTGAT	2	0.311948	2	0.305334	0	0	0	0	0	0	0	0	0	0	0	0	0	0
miR-125a	TCCCTGAGACCCTTAACCTGTG	9713	1514.98	9198	1404.23	3996	1554.95	3479	1144.53	5552	1379.58	11897	2322.45	5646	1080.92	4310	1684.41	5090	1395.74
miR-125b-1-3p	ACGGGTTAGGTTCTTGGGAGCT	9	1.40377	3	0.458002	5	1.94564	0	0	0	0	5	0.976066	9	1.72303	3	1.17244	5	1.37106
miR-125b-2-3p	CGGGTTGGGTTCTCGGGAGCT	308	48.04	306	46.7162	161	62.6496	113	37.1749	298	74.0483	218	42.5565	253	48.4364	180	70.3467	389	106.668
miR-125b-3-3p	ACAGGTTAAGCTCTTGGGACCT	1	0.155974	1	0.152667	0	0	0	0	0	0	0	0	0	0	0	0	0	0
miR-125b-5p	TCCCTGAGACCCTAACTTGTGA	34756	5421.04	36271	5537.39	16848	6556.02	11360	3737.23	25933	6443.94	36441	7113.76	26344	5043.51	18974	7415.32	25690	7044.5
miR-125c-5p	TCCCTGAGACCCTAACTCGTGA	121	18.8729	150	22.9001	65	25.2933	57	18.752	105	26.0908	156	30.4532	103	19.7192	79	30.8744	81	22.2111
miR-126a-3p	TCGTACCGTGAGTAATAATGC	285934	44598.3	310978	47476.1	88351	34379.8	118251	38902.4	155446	38625.9	303823	59310.2	228494	43744.7	118124	46164.6	108765	29824.6
miR-126a-5p	CATTATTACTTTTGGTACGCG	24	3.74338	18	2.74801	10	3.89128	12	3.94778	22	5.46665	21	4.09948	18	3.44607	13	5.08059	15	4.11317
miR-126b-3p	TCGTACCGTGAGTAATAGTGCA	880	137.257	934	142.591	251	97.6711	375	123.368	434	107.842	910	177.644	808	154.69	408	159.452	329	90.2156
miR-126b-5p	CATTATTACTTTTGGTACGCG	2224	346.886	2042	311.746	821	319.474	854	280.95	925	229.848	2562	500.136	1354	259.221	937	366.193	545	149.445
miR-128-3p	TCACAGTGAACCGGTCTCTTTT	7215	1125.35	8111	1238.28	3160	1229.64	3700	1217.23	6967	1731.19	8182	1597.23	4728	905.167	3378	1320.17	6279	1721.77
miR-129-1-3p	GAAGCCCTTACCCCAAAAAGT	0	0	1	0.152667	0	0	0	0	0	0	0	0	0	0	0	0	0	0
miR-129-3p	AAGCCCTTACCCCAAAAAGCAT	0	0	5	0.763336	1	0.389128	0	0	1	0.248484	0	0	0	0	1	0.390815	2	0.548423
miR-129-5p	CTTTTTGCGGTCTGGGCTTGCT	23	3.5874	43	6.56469	8	3.11302	29	9.54047	17	4.22423	25	4.88033	26	4.97765	6	2.34489	25	6.85529
miR-1306	CCACCTCCCCTGCAAACGTCCA	6	0.935845	6	0.916003	4	1.55651	4	1.31593	4	0.993937	6	1.17128	8	1.53158	4	1.56326	6	1.64527
miR-130a	CAGTGCAATGTTAAAAGGGCAT	1	0.155974	1	0.152667	0	0	0	0	0	0	1	0.195213	0	0	0	0	0	0
miR-130b	CAGTGCAATAATGAAAGGGCAT	177	27.6074	181	27.6328	33	12.8412	83	27.3055	58	14.4121	128	24.9873	104	19.9106	48	18.7591	31	8.50056
miR-130c-3p	CAGTGCAATATTAAAAGGGCAT	182	28.3873	155	23.6634	34	13.2303	91	29.9373	69	17.1454	125	24.4016	100	19.1448	49	19.1499	41	11.2427
miR-130c-5p	GCCCTTTTTCTGTTGTACTACT	52	8.11065	53	8.09136	32	12.4521	41	13.4883	49	12.1757	66	12.8841	33	6.31779	29	11.3336	23	6.30687
miR-132-3p	TAACAGTCTACAGCCATGGTCG	33	5.14715	54	8.24403	15	5.83692	12	3.94778	30	7.45453	22	4.29469	37	7.08358	16	6.25304	27	7.40371
miR-132-5p	ACCGTGGCATTAGATTGTTACT	1	0.155974	0	0	0	0	0	0	0	0	1	0.195213	0	0	0	0	0	0
miR-133a-2-5p	AGCTGGTAAAATGGAACCAAA	1	0.155974	0	0	0	0	5	1.64491	0	0	1	0.195213	0	0	0	0	0	0
miR-133a-3p	TTTGGTCCCCTTCAACCAGCTG	32658	5093.8	36179	5523.35	2764	1075.55	19420	6388.83	1802	447.769	35720	6973.01	19019	3641.15	5783	2260.08	7703	2112.25
miR-133a-5p	AGCTGGTAAAATGGAACCAAAT	1592	248.311	1934	295.258	69	26.8498	1069	351.682	40	9.93937	1609	314.098	859	164.454	281	109.819	137	37.567
miR-133b-3p	TTTGGTCCCCTTCAACCAGCTA	4164	649.476	4626	706.239	323	125.688	2263	744.486	172	42.7393	4398	858.547	2413	461.964	722	282.168	619	169.737
miR-133b-5p	GCTGGTCAAATGGAACCAAGTC	0	0	1	0.152667	0	0	2	0.657964	0	0	0	0	1	0.191448	0	0	0	0
miR-133c-3p	TTTGGTCCCTTTCAACCAGCTA	41	6.39494	67	10.2287	4	1.55651	24	7.89556	3	0.745453	44	8.58938	23	4.40331	8	3.12652	7	1.91948
miR-133c-5p	GCTGGTAAAACGGAACCAAGTC	3	0.467922	5	0.763336	0	0	3	0.986945	0	0	1	0.195213	2	0.382896	3	1.17244	0	0
miR-135a	TATGGCTTTTTATTCCTATGTGA	116	18.093	61	9.3127	21	8.17168	18	5.92167	34	8.44846	25	4.88033	48	9.18951	11	4.29896	31	8.50056
miR-135b-3p	ATATAGGGATGGAAGCCATGCA	0	0	0	0	0	0	1	0.328982	0	0	0	0	1	0.191448	0	0	0	0
miR-135b-5p	TATGGCTTTTTATTCCTATCTG	54	8.4226	27	4.12201	5	1.94564	8	2.63185	4	0.993937	6	1.17128	9	1.72303	2	0.78163	0	0
miR-135c	TATGGCTTTCTATTCCTATGTG	10	1.55974	12	1.83201	1	0.389128	11	3.6188	6	1.49091	14	2.73298	7	1.34014	3	1.17244	5	1.37106
miR-137-3p	TTATTGCTTAAGAATACGCGTA	25	3.89935	19	2.90068	6	2.33477	4	1.31593	8	1.98787	9	1.75692	15	2.87172	7	2.7357	6	1.64527
miR-137-5p	ACGGGTATTCTTGGGTGGATAATA	0	0	1	0.152667	0	0	0	0	1	0.248484	0	0	3	0.574344	1	0.390815	0	0
miR-138-3p	GCTATTTCACAACACCAGGGT	2	0.311948	2	0.305334	0	0	1	0.328982	2	0.496968	2	0.390426	0	0	0	0	2	0.548423
miR-138-5p	AGCTGGTGTTGTGAATCAGGCC	59	9.20247	52	7.93869	17	6.61517	25	8.22454	38	9.4424	32	6.24682	10	1.91448	7	2.7357	6	1.64527
miR-1388-3p	ATCTCAGGTTCGTCAGCCCATG	1565	244.099	1211	184.88	780	303.52	816	268.449	2895	719.362	1480	288.915	1006	192.597	444	173.522	659	180.705
miR-1388-5p	AGGACTGTCCAACCTGAGAATG	3282	511.907	2958	451.59	1743	678.25	1906	627.039	4525	1124.39	1841	359.387	3922	750.859	840	328.284	2744	752.437
miR-139-5p	TCTACAGTGCATGTGTCT	2188	341.271	2158	329.456	939	365.391	1090	358.59	2088	518.835	1954	381.446	2105	402.998	861	336.492	1549	424.754
miR-140-3p	TACCACAGGGTAGAACCACGGAC	10513	1639.76	8896	1358.13	3795	1476.74	5041	1658.4	4700	1167.88	5626	1098.27	10311	1974.02	3390	1324.86	4460	1222.98
miR-140-5p	CAGTGGTTTTACCCTATGGTAG	826	128.835	532	81.219	341	132.693	252	82.9034	384	95.4179	633	123.57	483	92.4694	362	141.475	608	166.721
miR-141-3p	TAACACTGTCTGGTAACGATGC	2527	394.147	1074	163.965	215	83.6625	658	216.47	797	198.042	1329	259.438	191	36.5666	253	98.8761	70	19.1948
miR-141-5p	CATCTTACCTGACAGTGCTTGG	0	0	0	0	0	0	1	0.328982	0	0	0	0	15	2.87172	0	0	3	0.822635
miR-142a-5p	CATAAAGTAGAAAGCACTACT	2186	340.959	1803	275.259	549	213.631	775	254.961	674	167.478	1992	388.865	1072	205.232	512	200.097	378	103.652
miR-142b-5p	CATAAAGTAGACAGCACTACTA	6	0.935845	6	0.916003	4	1.55651	2	0.657964	2	0.496968	8	1.56171	5	0.95724	1	0.390815	1	0.274212
miR-143	TGAGATGAAGCACTGTAGCTC	83533	13029	126076	19247.7	48809	18992.9	58605	19280	88485	21987.1	83555	16311	113884	21802.9	41632	16270.4	61358	16825.1
miR-144-3p	TACAGTATAGATGATGTACT	933	145.524	623	95.1117	151	58.7583	255	83.8904	78	19.3818	369	72.0336	834	159.668	116	45.3345	103	28.2438
miR-144-5p	GGATATCATCGTATACTGTAAGT	8619	1344.34	2649	404.415	1044	406.249	3266	1074.45	588	146.109	2130	415.804	7875	1507.65	729	284.904	816	223.757
miR-145-3p	GGATTCCTGGAAATACTGTTCT	773	120.568	535	81.677	344	133.86	335	110.209	376	93.4301	876	171.007	310	59.3489	458	178.993	384	105.297
miR-145-5p	GTCCAGTTTTCCCAGGAATCCC	2398	374.026	2067	315.563	1056	410.919	1710	562.559	1386	344.399	2736	534.103	2148	411.23	1196	467.414	1256	344.41
miR-146a	TGAGAACTGAATTCCATAGATGG	195934	30560.6	148645	22693.2	62690	24394.4	111992	36843.3	188843	46924.5	89474	17466.5	218368	41806.1	53368	20857	132321	36284
miR-146b	TGAGAACTGAATTCCAAGGGTG	14	2.18364	6	0.916003	2	0.778256	3	0.986945	7	1.73939	11	2.14734	7	1.34014	0	0	7	1.91948
miR-148	TCAGTGCATTACAGAACTTTGT	149298	23286.6	149443	22815	80843	31458.3	72737	23929.1	93389	23205.7	120574	23537.6	133665	25589.9	60675	23712.7	102177	28018.1
miR-150	TCTCCCAATCCTTGTACCAGTG	495	77.2072	347	52.9755	201	78.2147	252	82.9034	268	66.5938	475	92.7262	325	62.2206	218	85.1976	191	52.3744
miR-152	TCAGTGCATGACAGAACTTTGG	132643	20688.9	138163	21093	61098	23774.9	66691	21940.1	71777	17835.4	94825	18511.1	152227	29143.6	64388	25163.8	78662	21570
miR-153a-3p	TTGCATAGTCACAAAAGTGATC	11	1.71572	11	1.67934	5	1.94564	10	3.28982	10	2.48484	7	1.36649	5	0.95724	3	1.17244	4	1.09685
miR-153a-5p	GTCATTTTTGTGATGTTGCAGCT	0	0	1	0.152667	0	0	0	0	0	0	1	0.195213	0	0	0	0	1	0.274212
miR-153b-3p	TTGCATAGTCACAAAAATGAGC	21	3.27546	14	2.13734	3	1.16738	3	0.986945	8	1.98787	5	0.976066	10	1.91448	0	0	6	1.64527
miR-153b-5p	GTCATTTTTGTGGTTTGCAGCT	25	3.89935	32	4.88535	7	2.72389	10	3.28982	9	2.23636	31	6.05161	19	3.63751	3	1.17244	8	2.19369
miR-153c-3p	TTGCATAGTCACAAAAATGATC	125	19.4968	148	22.5947	38	14.7869	60	19.7389	53	13.1697	89	17.374	102	19.5277	18	7.03467	85	23.308
miR-155	TTAATGCTAATCGTGATAGGGG	1876	292.607	1681	256.634	937	364.613	1180	388.199	1722	427.89	1525	297.7	1167	223.42	296	115.681	966	264.888
miR-15a-3p	CAGGCCGTACTGTGCTGCGGCA	1	0.155974	1	0.152667	0	0	0	0	0	0	0	0	0	0	0	0	0	0
miR-15a-5p	TAGCAGCACAGAATGGTTTGTG	3204	499.741	3022	461.36	994	386.793	1491	490.512	1221	303.399	2506	489.204	1988	380.599	749	292.72	454	124.492
miR-15b-5p	TAGCAGCACATCATGGTTTGTA	1680	262.036	1609	245.642	456	177.442	535	176.005	1053	261.654	1339	261.39	2006	384.045	755	295.065	860	235.822
miR-15c	AAGCAGCGCGTCATGGTTTTC	1	0.155974	0	0	2	0.778256	0	0	1	0.248484	0	0	1	0.191448	1	0.390815	0	0
miR-16a	TAGCAGCACGTAAATATTGGTG	664	103.567	737	112.516	104	40.4693	233	76.6528	214	53.1756	634	123.765	173	33.1205	88	34.3917	32	8.77477
miR-16b	TAGCAGCACGTAAATATTGGAG	17145	2674.18	14766	2254.28	4989	1941.36	6739	2217.01	8009	1990.11	12936	2525.28	13763	2634.9	6849	2676.69	4165	1142.09
miR-16c-3p	TCCAATATTGCTCGTGCTGCTGA	1	0.155974	0	0	1	0.389128	0	0	0	0	0	0	1	0.191448	0	0	0	0
miR-16c-5p	TAGCAGCATGTAAATATTGGAG	24	3.74338	28	4.27468	8	3.11302	16	5.26371	15	3.72726	23	4.4899	33	6.31779	10	3.90815	6	1.64527
miR-1788-5p	GGCTTGTTTTAAGTTGCCTGCG	13	2.02766	5	0.763336	2	0.778256	12	3.94778	9	2.23636	14	2.73298	12	2.29738	6	2.34489	2	0.548423
miR-17a-2-3p	ACTGCAGTGGAGGCACTTCAAGC	1	0.155974	3	0.458002	2	0.778256	0	0	1	0.248484	2	0.390426	1	0.191448	0	0	0	0
miR-17a-5p	CAAAGTGCTTACAGTGCAGGTA	6379	994.959	5357	817.838	1500	583.692	2700	888.251	2419	601.083	3897	760.746	3161	605.167	1334	521.347	1213	332.619
miR-181a-2-3p	ACCATCGACCGTTGACTGTACC	7708	1202.25	11022	1682.7	4950	1926.18	5611	1845.92	8018	1992.35	5706	1113.89	10914	2089.46	3030	1184.17	6761	1853.94
miR-181a-3p	ACCATCGACCGTTGATTGTACC	5	0.77987	14	2.13734	5	1.94564	10	3.28982	9	2.23636	5	0.976066	10	1.91448	3	1.17244	3	0.822635
miR-181a-5p	AACATTCAACGCTGTCGGTGAGT	41264	6436.12	60750	9274.53	16631	6471.58	24668	8115.32	32546	8087.17	48689	9504.73	35915	6875.86	24515	9580.82	25552	7006.65
miR-181b-3p	CTCACTGATCAATGAATGCAAA	150	23.3961	227	34.6555	55	21.402	69	22.6997	57	14.1636	202	39.4331	116	22.208	57	22.2764	30	8.22635
miR-181b-5p	AACATTCATTGCTGTCGGTGGG	5993	934.753	7217	1101.8	3059	1190.34	3417	1124.13	4636	1151.97	7409	1446.33	5063	969.302	3024	1181.82	2866	785.89
miR-181c-5p	CACATTCATTGCTGTCGGTGGG	239	37.2778	286	43.6628	106	41.2475	132	43.4256	142	35.2848	264	51.5363	162	31.0146	99	38.6907	92	25.2275
miR-182-3p	TGGTTCTAGACTTGCCAACTA	4	0.623896	12	1.83201	1	0.389128	3	0.986945	5	1.24242	8	1.56171	7	1.34014	1	0.390815	1	0.274212
miR-182-5p	TTTGGCAATGGTAGAACTCACA	1599	249.403	3495	533.572	573	222.97	941	309.572	1586	394.096	667	130.207	2149	411.422	236	92.2323	434	119.008
miR-183-3p	TGAATTACCAAAGGGCCATAA	0	0	1	0.152667	0	0	0	0	1	0.248484	0	0	1	0.191448	0	0	0	0
miR-183-5p	TATGGCACTGGTAGAATTCACTG	1823	284.341	4190	639.676	551	214.409	894	294.11	1099	273.084	726	141.725	1554	297.51	269	105.129	547	149.994
miR-184	TGGACGGAGAACTGATAAGGGC	14188	2212.96	9617	1468.2	4335	1686.87	7101	2336.1	12913	3208.68	6154	1201.34	28392	5435.59	3703	1447.19	6336	1737.4
miR-187	TCGTGTCTTGTGTTGCAGCC	27	4.2113	28	4.27468	8	3.11302	8	2.63185	25	6.2121	32	6.24682	33	6.31779	20	7.8163	24	6.58108
miR-18a	TAAGGTGCATCTAGTGCAGATA	299	46.6363	345	52.6702	95	36.9671	191	62.8355	112	27.8302	266	51.9267	276	52.8397	71	27.7478	56	15.3558
miR-18b-3p	CTGCCCTAAGTGCCCCTTCTGG	1	0.155974	0	0	1	0.389128	0	0	0	0	0	0	1	0.191448	0	0	0	0
miR-18c	TAAGGTGCATCTTGTGTAGTTA	8	1.24779	12	1.83201	0	0	3	0.986945	4	0.993937	6	1.17128	6	1.14869	3	1.17244	4	1.09685
miR-190a	TGATATGTTTGATATATTAGGT	222	34.6262	185	28.2434	82	31.9085	243	79.9426	98	24.3515	134	26.1586	167	31.9718	44	17.1958	58	15.9043
miR-190b	TGATATGTTTGATATTCGGTTG	4	0.623896	4	0.610669	0	0	3	0.986945	3	0.745453	8	1.56171	1	0.191448	2	0.78163	0	0
miR-192	ATGACCTATGAATTGACAGCC	99	15.4414	48	7.32803	14	5.44779	40	13.1593	22	5.46665	23	4.4899	64	12.2527	14	5.47141	58	15.9043
miR-193a-3p	AACTGGCCTACAAAGTCCCAGT	55	8.57858	28	4.27468	11	4.28041	17	5.59269	8	1.98787	22	4.29469	24	4.59475	9	3.51733	8	2.19369
miR-193a-5p	TGGGTCTTTGCGGGCAAGGTGA	332	51.7834	261	39.8461	94	36.578	117	38.4909	109	27.0848	224	43.7277	141	26.9942	107	41.8172	54	14.8074
miR-194a	TGTAACAGCAACTCCATGTGG	13	2.02766	8	1.22134	2	0.778256	5	1.64491	2	0.496968	8	1.56171	11	2.10593	5	1.95407	2	0.548423
miR-196a-3p	CTGCAACGTGAAACTGTCTTAA	24	3.74338	14	2.13734	8	3.11302	9	2.96084	9	2.23636	12	2.34256	16	3.06317	6	2.34489	5	1.37106
miR-196a-5p	TAGGTAGTTTCATGTTGTTGGG	1226	191.224	376	57.4029	172	66.93	151	49.6762	234	58.1453	342	66.7629	383	73.3246	188	73.4732	255	69.924
miR-196b	TAGGTAGTTTCAAGTTGTTGGG	4	0.623896	1	0.152667	0	0	0	0	2	0.496968	1	0.195213	0	0	0	0	0	0
miR-196d	TAGGTAGTTTTATGTTGTTGGG	5	0.77987	2	0.305334	0	0	0	0	2	0.496968	0	0	1	0.191448	3	1.17244	0	0
miR-199-3-3p	ACAGTAGTCCGCACATTGGTT	1753	273.423	2442	372.813	885	344.378	736	242.131	1003	249.23	2041	398.43	1180	225.909	1134	443.184	580	159.043
miR-199-3p	TACAGTAGTCTGCACATTGGTT	334856	52228.9	420219	64153.7	166262	64697.2	126999	41780.4	178573	44372.6	377398	73673	174785	33462.3	213666	83503.8	97232	26662.1
miR-199-5p	CCCAGTGTTCAGACTACCTGTTC	395003	61610.2	411063	62755.8	164815	64134.1	151543	49854.9	189552	47100.7	312159	60937.5	269522	51599.5	162238	63405	160633	44047.4
miR-19a-3p	TGTGCAAATCTATGCAAAACTGA	673	104.971	327	49.9222	175	68.0974	300	98.6945	245	60.8786	439	85.6986	275	52.6482	203	79.3354	349	95.6998
miR-19a-5p	CTAGTTTTGCATAGTTGCACTA	17	2.65156	20	3.05334	5	1.94564	8	2.63185	9	2.23636	7	1.36649	10	1.91448	4	1.56326	11	3.01633
miR-19b-3p	TGTGCAAATCCATGCAAAACTGA	2226	347.198	1092	166.713	481	187.17	1050	345.431	698	173.442	1387	270.761	915	175.175	618	241.524	769	210.869
miR-19b-5p	AGTTTTGCTGGTTTGCATTCAG	20	3.11948	18	2.74801	8	3.11302	13	4.27676	7	1.73939	12	2.34256	14	2.68027	3	1.17244	9	2.4679
miR-19c-3p	TGTGCAAATCCATGCAAAACTCG	297	46.3243	215	32.8235	52	20.2346	142	46.7154	86	21.3696	208	40.6043	72	13.7843	54	21.104	66	18.098
miR-19d-3p	TGTGCAAACCCATGCAAAACTGA	1363	212.593	791	120.76	378	147.09	670	220.418	418	103.866	758	147.972	711	136.12	398	155.544	379	103.926
miR-19d-5p	AGCTTTGCGGGGTGGGCAGTCAGC	7	1.09182	3	0.458002	2	0.778256	5	1.64491	3	0.745453	3	0.585639	3	0.574344	2	0.78163	4	1.09685
miR-200a-3p	TAACACTGTCTGGTAACGATGT	31019	4838.16	14072	2148.33	3833	1491.53	9246	3041.77	18384	4568.13	15289	2984.61	12916	2472.74	5981	2337.46	4181	1146.48
miR-200a-5p	CATCTTACCGGACAGTGCTGGA	409	63.7934	186	28.3961	41	15.9542	95	31.2533	360	89.4543	191	37.2857	151	28.9087	94	36.7366	67	18.3722
miR-200b-3p	TAATACTGCCTGGTAATGATGA	30756	4797.14	12156	1855.82	4932	1919.18	9222	3033.87	22865	5681.59	15480	3021.9	19716	3774.59	7873	3076.88	4535	1243.55
miR-200b-5p	CATCTTACGAGGCAGCATTGGA	66	10.2943	34	5.19069	4	1.55651	18	5.92167	22	5.46665	26	5.07554	20	3.82896	16	6.25304	1	0.274212
miR-200c-3p	TAATACTGCCTGGTAATGATGC	6181	964.076	2082	317.853	868	337.763	1413	464.851	4477	1112.46	3512	685.589	2844	544.478	1365	533.462	724	198.529
miR-200c-5p	CATCTTACAAGGCAGTTTTGGA	0	0	0	0	0	0	0	0	0	0	0	0	1	0.191448	0	0	0	0
miR-203a-3p	GTGAAATGTTTAGGACCACTTG	69496	10839.6	27814	4246.29	4161	1619.16	17941	5902.26	38491	9564.4	33300	6500.6	23980	4590.93	9297	3633.4	4952	1357.9
miR-203a-5p	AGTGGTTCTTAACAGTTCAACAGT	1	0.155974	0	0	0	0	0	0	0	0	0	0	0	0	0	0	0	0
miR-203b-3p	GTGAAATGTTCAGGACCACTTG	225	35.0942	107	16.3354	8	3.11302	81	26.6475	129	32.0545	114	22.2543	131	25.0797	26	10.1612	22	6.03265
miR-203b-5p	AGTGGTTCTCAACAGTTCAACA	198	30.8829	67	10.2287	12	4.66953	67	22.0418	82	20.3757	82	16.0075	79	15.1244	38	14.851	8	2.19369
miR-204-2-3p	GCTGGGACAGCAAAGGGAGGT	1	0.155974	0	0	0	0	0	0	0	0	1	0.195213	0	0	0	0	0	0
miR-204-5p	TTCCCTTTGTCATCCTATGCCT	84341	13155	86580	13217.9	30709	11949.7	31689	10425.1	42877	10654.3	40796	7963.92	28487	5453.78	11707	4575.27	18782	5150.24
miR-205-3p	GATTTCAGTGGTGTGAAGTGTA	39	6.08299	24	3.66401	11	4.28041	18	5.92167	29	7.20604	31	6.05161	34	6.50924	6	2.34489	5	1.37106
miR-205-5p	TCCTTCATTCCACCGGAGTCTG	32588	5082.88	17494	2670.76	23088	8984.18	15782	5191.99	44987	11178.6	37753	7369.88	42772	8188.62	30011	11728.7	24513	6721.75
miR-206-3p	TGGAATGTAAGGAAGTGTGTGG	92620	14446.3	117104	17877.9	8911	3467.52	71910	23657.1	9010	2238.84	92086	17976.4	94792	18147.7	17930	7007.31	42072	11536.6
miR-206-5p	ACATGCTTCCTTATATGCCCATA	1	0.155974	1	0.152667	0	0	0	0	0	0	0	0	1	0.191448	0	0	0	0
miR-20a-3p	ACTGCAGTGTGAGCACTTGAAG	91	14.1936	79	12.0607	23	8.94994	35	11.5144	26	6.46059	68	13.2745	49	9.38096	25	9.77037	17	4.6616
miR-20a-5p	TAAAGTGCTTATAGTGCAGGTAG	9291	1449.16	7095	1083.17	1748	680.195	3922	1290.27	2206	548.156	5879	1147.66	3832	733.629	2080	812.895	1256	344.41
miR-20b-3p	ACTGCAATGTCTGCACTTCAAGT	0	0	0	0	0	0	0	0	0	0	1	0.195213	0	0	0	0	0	0
miR-20b-5p	CAAAGTGCTCACAGTGCAGGTAG	35	5.45909	26	3.96935	6	2.33477	15	4.93473	6	1.49091	11	2.14734	21	4.02041	7	2.7357	4	1.09685
miR-21	TAGCTTATCAGACTGGTGTTGGC	402129	62721.7	482561	73671.2	234457	91233.7	225479	74178.5	322220	80066.6	356363	69566.7	423400	81059.1	213641	83494.1	225852	61931.2
miR-210-3p	CTGTGCGTGTGACAGCGGCTAA	2155	336.124	2049	312.815	747	290.678	1149	378	956	237.551	1949	380.47	1359	260.178	813	317.732	611	167.543
miR-210-5p	AGCCACTGACTAACGCACATTG	2159	336.748	2132	325.486	1010	393.019	966	317.796	1782	442.799	1937	378.128	1594	305.168	922	360.331	1108	303.826
miR-212	TAACAGTCTACAGTCATGGCT	2	0.311948	1	0.152667	0	0	1	0.328982	1	0.248484	1	0.195213	1	0.191448	0	0	1	0.274212
miR-214	ACAGCAGGCACAGACAGGCAG	40641	6338.94	49859	7611.83	19177	7462.3	20706	6811.9	30213	7507.45	43542	8499.97	34849	6671.77	29580	11560.3	18558	5088.82
miR-216a	TAATCTCAGCTGGCAACTGTGA	5	0.77987	8	1.22134	2	0.778256	0	0	4	0.993937	4	0.780853	1	0.191448	4	1.56326	2	0.548423
miR-216b	TAATCTCTGCAGGCAACTGTGA	125	19.4968	140	21.3734	62	24.1259	22	7.2376	113	28.0787	89	17.374	36	6.89213	99	38.6907	101	27.6954
miR-217	TACTGCATCAGGAACTGATTGG	1049	163.617	1701	259.687	465	180.944	386	126.987	749	186.115	658	128.45	530	101.467	837	327.112	1078	295.6
miR-2184	AACAGTAAGAGTTTATGTGCT	6927	1080.43	6653	1015.69	2678	1042.08	3369	1108.34	2501	621.459	8390	1637.84	4232	810.208	2461	961.795	1810	496.323
miR-2187-3p	TTACAGGCTATGCTAATCTATG	231	36.03	185	28.2434	64	24.9042	73	24.0157	60	14.9091	141	27.5251	58	11.104	56	21.8856	48	13.1622
miR-2187-5p	TTAATTAGTATAGCCTGTTTTA	162	25.2678	150	22.9001	36	14.0086	79	25.9896	49	12.1757	120	23.4256	62	11.8698	49	19.1499	46	12.6137
miR-2188-3p	CTGTGTGAGGTTAGACCTATC	3023	471.51	1823	278.312	2037	792.653	1257	413.53	1488	369.744	1970	384.57	6907	1322.33	1011	395.114	2165	593.668
miR-2188-5p	AAGGTCCAACCTCACATGTCC	7637	1191.17	7417	1132.33	4190	1630.45	4835	1590.63	1920	477.09	3671	716.627	14440	2764.51	1540	601.855	1073	294.229
miR-218a	TTGTGCTTGATCTAACCATGTG	2021	315.224	2285	348.845	668	259.937	908	298.715	1801	447.52	1146	223.714	1423	272.431	518	202.442	1228	336.732
miR-218b	TTGTGCTTGATCTAACCATGCA	219	34.1583	249	38.0141	70	27.2389	111	36.517	147	36.5272	145	28.3059	96	18.379	32	12.5061	47	12.8879
miR-221-3p	AGCTACATTGTCTGCTGGGTTTC	7436	1159.82	7764	1185.31	2074	807.051	2667	877.394	3165	786.452	6866	1340.33	3592	687.682	1389	542.842	1554	426.125
miR-221-5p	ACCTGGCATACAATGTAGATTTCTGT	684	106.686	916	139.843	245	95.3363	433	142.449	372	92.4361	545	106.391	500	95.724	218	85.1976	297	81.4408
miR-222a-3p	AGCTACATCTGGCTACTGGGTCTC	4982	777.063	4693	716.467	2199	855.692	1866	613.88	2892	718.616	4663	910.279	3165	605.933	2167	846.896	2719	745.581
miR-222a-5p	TGCTCAGTAGTCAGTGTAGATCC	4415	688.626	5695	869.44	1940	754.908	2530	832.324	3312	822.98	2319	452.699	5185	992.658	1420	554.957	3598	986.613
miR-222b	AGCTACATCTGAATACTGGGTCA	6	0.935845	1	0.152667	1	0.389128	0	0	4	0.993937	3	0.585639	3	0.574344	2	0.78163	2	0.548423
miR-223	TGTCAGTTTGTCAAATACCCC	1301	202.922	1084	165.491	473	184.057	452	148.7	722	179.406	936	182.719	995	190.491	392	153.199	568	155.752
miR-22a-3p	AAGCTGCCAGCTGAAGAACTGT	549349	85684.2	663830	101345	252868	98398	230166	75720.4	413965	102864	478213	93353.5	424667	81301.7	235296	91957.1	322938	88553.3
miR-22a-5p	AGTTCTTCACTGGCAAGCTTTA	3761	586.619	4824	736.467	1879	731.171	1629	535.911	3320	824.967	5400	1054.15	2387	456.987	1954	763.652	1939	531.696
miR-22b-3p	AAGCTGCCAGTTGAAGAGCTGT	2187	341.115	2746	419.224	954	371.228	1004	330.298	1537	381.92	2059	401.944	1937	370.835	934	365.021	1246	341.668
miR-22b-5p	CGTTCTTCACTGGCTAGCTTTA	205	31.9747	258	39.3881	73	28.4063	107	35.2011	154	38.2666	203	39.6283	122	23.3567	47	18.3683	83	22.7596
miR-23a-3-5p	GGATTCCTGGCAGAGTGATTT	23	3.5874	14	2.13734	3	1.16738	6	1.97389	4	0.993937	19	3.70905	13	2.48883	7	2.7357	2	0.548423
miR-23a-3p	ATCACATTGCCAGGGATTTCCA	16948	2643.45	14924	2278.41	3777	1469.74	7448	2450.26	7623	1894.19	16253	3172.8	13744	2631.26	10820	4228.62	4413	1210.1
miR-23a-5p	GAATTCCTGGCAGAGTGATTT	13	2.02766	8	1.22134	3	1.16738	5	1.64491	4	0.993937	16	3.12341	6	1.14869	6	2.34489	2	0.548423
miR-23b	ATCACATTGCCAGGGATTACCA	4530	706.563	4910	749.596	1088	423.371	1852	609.274	2555	634.877	4073	795.103	2896	554.434	2293	896.138	1368	375.121
miR-24	TGGCTCAGTTCAGCAGGAACAG	8839	1378.66	8018	1224.09	2144	834.29	3579	1177.43	4509	1120.42	6071	1185.14	5034	963.75	2333	911.771	2312	633.977
miR-25-3p	CATTGCACTTGTCTCGGTCTGA	18118	2825.94	18312	2795.64	6646	2586.14	7737	2545.33	14473	3596.31	12627	2464.96	16377	3135.35	6044	2362.08	9615	2636.54
miR-26a-2-3p	CCTATTCATGATTACTTGCACT	94	14.6616	70	10.6867	24	9.33907	31	10.1984	22	5.46665	47	9.17502	42	8.04082	23	8.98874	23	6.30687
miR-26a-3p	CCTATTCGGGATGACTTGGTTC	1041	162.369	1132	172.819	367	142.81	497	163.504	661	164.248	647	126.303	794	152.01	286	111.773	479	131.347
miR-26a-5p	TTCAAGTAATCCAGGATAGGCT	191694	29899.3	174884	26699.1	51692	20114.8	68512	22539.2	99502	24724.7	209860	40967.4	54608	10454.6	76045	29719.5	54654	14986.8
miR-26b	TTCAAGTAATCCAGGATAGGTT	30799	4803.85	23857	3642.18	6981	2716.5	12845	4225.77	11609	2884.65	24626	4807.32	10570	2023.61	8092	3162.47	5120	1403.96
miR-27a-3p	TTCACAGTGGCTAAGTTCCGCT	2498	389.623	2615	399.225	880	342.432	1044	343.457	1476	366.763	1804	352.165	2616	500.828	899	351.342	756	207.304
miR-27a-5p	AGGACTTAGCTCACTCTGTGAACA	440	68.6286	488	74.5016	174	67.7082	306	100.668	422	104.86	211	41.19	740	141.672	172	67.2201	418	114.62
miR-27b-3p	TTCACAGTGGCTAAGTTCTGCA	72022	11233.6	85386	13035.6	22780	8864.33	27382	9008.18	37941	9427.74	56913	11110.2	59781	11445	26744	10451.9	23989	6578.06
miR-27b-5p	AGAGCTTAGCTGATTGGTGAACA	510	79.5468	667	101.829	199	77.4364	207	68.0992	349	86.721	470	91.7502	442	84.6201	211	82.4619	229	62.7945
miR-27c-3p	TTCACAGTGGTTAAGTTCTGC	26349	4109.76	25770	3934.23	8887	3458.18	11099	3651.37	10213	2537.77	28114	5488.22	19569	3746.45	14046	5489.38	6130	1680.92
miR-27c-5p	CTTAACCCACTTGTGAACAATG	1165	181.71	1265	193.124	495	192.618	637	209.561	1056	262.399	660	128.841	1604	307.083	359	140.302	702	192.497
miR-27d	TTCACAGTGGCTAAGTTCTTCA	1598	249.247	1990	303.808	529	205.849	513	168.768	951	236.308	1815	354.312	648	124.058	540	211.04	433	118.734
miR-27e	TTCACAGTGGCTAAGTTCAGTG	16542	2580.12	17258	2634.73	5152	2004.79	6480	2131.8	10395	2582.99	12732	2485.45	10403	1991.63	4427	1730.14	4425	1213.39
miR-29a	TAGCACCATTTGAAATCGGTTA	1269	197.931	973	148.545	315	122.575	476	156.595	341	84.7331	925	180.572	579	110.848	321	125.452	261	71.5692
miR-29b	TAGCACCATTTGAAATCAGTGT	627	97.7958	431	65.7996	123	47.8627	250	82.2454	226	56.1574	415	81.0135	296	56.6686	152	59.4038	116	31.8085
miR-301a	CAGTGCAATAGTATTGTCAAAG	15	2.33961	22	3.35868	0	0	8	2.63185	2	0.496968	14	2.73298	4	0.765792	5	1.95407	3	0.822635
miR-301b-3p	CAGTGCAATAGTATTGTCATTG	0	0	1	0.152667	0	0	0	0	0	0	0	0	0	0	0	0	0	0
miR-301b-5p	GCTTTGACGATGTTGCACTAC	22	3.43143	52	7.93869	8	3.11302	16	5.26371	32	7.95149	27	5.27075	24	4.59475	5	1.95407	9	2.4679
miR-301c-3p	CAGTGCAATAGTATTGTCATAG	9	1.40377	2	0.305334	0	0	4	1.31593	1	0.248484	5	0.976066	6	1.14869	0	0	1	0.274212
miR-30a-3p	CTTTCAGTCTGATGTTTGCTGC	9	1.40377	7	1.06867	7	2.72389	1	0.328982	6	1.49091	9	1.75692	9	1.72303	2	0.78163	2	0.548423
miR-30a-5p	TGTAAACATTCCCGACTGGAAG	25	3.89935	39	5.95402	14	5.44779	13	4.27676	22	5.46665	41	8.00374	22	4.21186	12	4.68978	16	4.38739
miR-30b	TGTAAACATCCTACACTCAGCT	5834	909.953	8039	1227.29	1852	720.665	4370	1437.65	3352	832.919	5141	1003.59	6009	1150.41	1169	456.862	1070	293.406
miR-30c-3p	CCGGGAGTGGGATGTTTGCGCT	19	2.96351	6	0.916003	4	1.55651	2	0.657964	5	1.24242	4	0.780853	3	0.574344	0	0	1	0.274212
miR-30c-5p	TGTAAACATCCTACACTCTCAG	14653	2285.49	16701	2549.7	4264	1659.24	7934	2610.14	8484	2108.14	13165	2569.98	12837	2457.62	5552	2169.8	6270	1719.31
miR-30d	TGTAAACATCCCCGACTGGAAG	22040	3437.67	25231	3851.95	9919	3859.76	10036	3301.66	22329	5548.4	20406	3983.52	17880	3423.09	9591	3748.3	16592	4549.72
miR-30e-3p	CTTTCAGTCGGATGTTTGCAGC	17181	2679.79	19264	2940.98	6014	2340.21	8620	2835.82	8582	2132.49	9102	1776.83	14302	2738.09	4406	1721.93	8535	2340.4
miR-30e-5p	TGTAAACATCCTTGACTGGAAG	7775	1212.7	6148	938.598	1659	645.563	3641	1197.82	2581	641.338	7331	1431.11	3379	646.903	2215	865.655	1572	431.061
miR-31	GGCAAGATGTTGGCATAGCTG	510	79.5468	473	72.2116	162	63.0387	161	52.9661	206	51.1877	350	68.3246	268	51.3081	197	76.9905	91	24.9533
miR-338	TCCAGCATCAGTGATTTTGTTG	4693	731.986	4762	727.001	1758	684.087	2220	730.34	2787	692.525	4370	853.081	2433	465.793	1572	614.361	2428	665.786
miR-34a	TGGCAGTGTCTTAGCTGGTTGT	195	30.4149	169	25.8008	49	19.0673	86	28.2924	61	15.1575	143	27.9155	70	13.4014	34	13.2877	36	9.87162
miR-34b	TAGGCAGTGTTGTTAGCTGATTG	12	1.87169	8	1.22134	2	0.778256	7	2.30287	5	1.24242	8	1.56171	11	2.10593	7	2.7357	2	0.548423
miR-363-3p	AATTGCACGGTATCCATCTGTA	1	0.155974	3	0.458002	0	0	2	0.657964	2	0.496968	1	0.195213	2	0.382896	0	0	1	0.274212
miR-363-5p	CGGGTGGATGACTCTGCAATTTT	1	0.155974	0	0	0	0	0	0	0	0	0	0	0	0	0	0	0	0
miR-365	TAATGCCCCTAAAAATCCTTAT	2825	440.627	2206	336.784	854	332.315	1773	583.285	999	248.236	1764	344.356	1379	264.007	576	225.109	804	220.466
miR-375	TTTGTTCGTTCGGCTCGCGTTA	7402	1154.52	2197	335.41	1311	510.147	1141	375.368	2982	740.98	2581	503.845	2757	527.822	1523	595.211	1488	408.027
miR-429a	TAATACTGTCTGGTAATGCCGT	892	139.129	311	47.4795	86	33.465	267	87.8381	372	92.4361	392	76.5236	314	60.1147	164	64.0936	73	20.0174
miR-429b	TAATACTGCCTGGTAATGCCAT	29	4.52325	9	1.374	1	0.389128	1	0.328982	9	2.23636	12	2.34256	7	1.34014	1	0.390815	1	0.274212
miR-451	AAACCGTTACCATTACTGAGTT	61796	9638.58	36148	5518.61	22065	8586.1	18995	6249.01	16134	4009.04	23720	4630.46	86624	16584	10255	4007.81	13141	3603.41
miR-454a	TAGTGCAATATTGCTAATAGGG	0	0	1	0.152667	0	0	1	0.328982	1	0.248484	0	0	0	0	0	0	1	0.274212
miR-454b	TAGTGCAATATTGCTTATAGGG	1065	166.112	1216	185.643	305	118.684	771	253.645	353	87.7149	632	123.375	772	147.798	216	84.416	352	96.5225
miR-455-2-5p	GTATGTGCCCTTGGACTACATT	146	22.7722	130	19.8467	45	17.5107	31	10.1984	47	11.6788	75	14.641	28	5.36055	33	12.8969	26	7.1295
miR-455-3p	ATGCAGTCCATGGGCATATACAC	1195	186.389	1358	207.322	486	189.116	500	164.491	819	203.509	904	176.473	604	115.635	383	149.682	390	106.943
miR-455-5p	TATGTGCCCTTGGACTACATCG	4582	714.673	4171	636.775	1875	729.615	1281	421.426	3399	844.598	3119	608.87	1823	349.01	1147	448.265	2634	722.273
miR-456	CAGGCTGGTTAGATGGTTGTCA	3205	499.897	3566	544.411	1612	627.274	1484	488.209	2936	729.55	2314	451.723	1848	353.796	1261	492.817	1744	478.225
miR-457a	AAGCAGCACATCAATATTGGCA	0	0	0	0	0	0	0	0	0	0	1	0.195213	0	0	0	0	0	0
miR-458-3p	ATAGCTCTTTGAATGGTACTGC	2508	391.183	1278	195.109	367	142.81	417	137.185	413	102.624	970	189.357	556	106.445	315	123.107	213	58.4071
miR-458-5p	AGCGCCATTTACAGAGCTATAA	1	0.155974	0	0	0	0	0	0	0	0	0	0	0	0	0	0	0	0
miR-460-3p	CACAGCGCATACAATGTGGATG	4	0.623896	3	0.458002	2	0.778256	5	1.64491	1	0.248484	3	0.585639	1	0.191448	2	0.78163	1	0.274212
miR-460-5p	CCTGCATTGTACACACTGTGCG	391	60.9859	435	66.4102	134	52.1431	261	85.8642	248	61.6241	258	50.365	218	41.7357	95	37.1274	75	20.5659
miR-462	TAACGGAACCCATAATGCAGCT	65550	10224.1	43884	6699.65	27705	10780.8	26595	8749.27	40127	9970.92	35126	6857.06	59895	11466.8	14303	5589.82	20288	5563.2
miR-489	AGTGACATCATATGTACGGCTGC	414	64.5733	547	83.509	190	73.9343	204	67.1123	247	61.3756	542	105.806	227	43.4587	378	147.728	291	79.7956
miR-499-3p	AACATCACTTTAAGTCTGTGCT	116	18.093	57	8.70203	8	3.11302	61	20.0679	8	1.98787	136	26.549	57	10.9125	19	7.42548	15	4.11317
miR-499-5p	TTAAGACTTGCAGTGATGTTTA	14986	2337.43	8616	1315.38	1197	465.786	7569	2490.06	1495	371.484	20609	4023.15	8294	1587.87	4893	1912.26	4084	1119.88
miR-7147	TGTACCATGCTGGTAGCCAGT	170	26.5156	143	21.8314	69	26.8498	60	19.7389	76	18.8848	112	21.8639	112	21.4422	45	17.5867	59	16.1785
miR-722	TTTTTTGCAGAAACGTTTCAGATT	5286	824.479	5239	799.824	1439	559.955	1912	629.013	2061	512.126	4620	901.885	1527	292.341	939	366.975	1047	287.1
miR-723-3p	AAGACATCAATTAAATCTGTGCT	1	0.155974	0	0	0	0	0	0	1	0.248484	0	0	0	0	0	0	0	0
miR-724	TTAAAGGGAATTTGCGACTGTT	161	25.1118	394	60.1509	31	12.063	225	74.0209	160	39.7575	140	27.3298	77	14.7415	29	11.3336	42	11.5169
miR-725-3p	TTCAGTCATTGTTTCTAGTAGT	21	3.27546	12	1.83201	5	1.94564	6	1.97389	7	1.73939	8	1.56171	13	2.48883	3	1.17244	4	1.09685
miR-725-5p	TGCTAGGAATGGTGGCTGAGAT	0	0	0	0	0	0	0	0	0	0	0	0	2	0.382896	0	0	1	0.274212
miR-727-3p	GTTGAGGCGAGTTGAAGACTTA	329	51.3155	1160	177.094	39	15.176	88	28.9504	86	21.3696	161	31.4293	49	9.38096	46	17.9775	47	12.8879
miR-727-5p	TCAGTCTTCAATTCCTCCCAGC	79	12.322	243	37.0981	8	3.11302	25	8.22454	36	8.94543	40	7.80853	20	3.82896	13	5.08059	28	7.67792
miR-728	ATACTAAGTACACTACGTTTTC	1	0.155974	2	0.305334	0	0	0	0	0	0	1	0.195213	0	0	0	0	0	0
miR-730	TCCTCATTGTGCATGCTGTGTGT	90	14.0377	62	9.46537	9	3.50215	30	9.86945	29	7.20604	46	8.9798	35	6.70068	31	12.1153	11	3.01633
miR-731	AATGACACGTTTTCTCCCGGATCG	6923	1079.81	3990	609.142	2509	976.322	2123	698.428	4208	1045.62	5150	1005.35	3773	722.334	2483	970.393	3314	908.737
miR-733	TGCGTTGGTTTAGCTCAGTGGTT	2	0.311948	2	0.305334	0	0	1	0.328982	2	0.496968	1	0.195213	1	0.191448	9	3.51733	0	0
miR-734	GTAAATGCTGCAGAATCGTACCG	0	0	0	0	0	0	0	0	0	0	0	0	1	0.191448	0	0	0	0
miR-735-5p	GGCTGGTCCGAAGGCGGT	4	0.623896	1	0.152667	1	0.389128	0	0	0	0	0	0	0	0	0	0	0	0
miR-736	GTAAGACGAACAAAAAGTTTT	6	0.935845	1	0.152667	0	0	4	1.31593	0	0	3	0.585639	2	0.382896	1	0.390815	0	0
miR-737-3p	AATCAAAACCTAAAGAAAATA	7	1.09182	4	0.610669	1	0.389128	7	2.30287	4	0.993937	5	0.976066	5	0.95724	4	1.56326	3	0.822635
miR-737-5p	GTTTTTTTAGGTTTTGATTTT	836	130.394	584	89.1577	246	95.7254	450	148.042	275	68.3332	731	142.701	286	54.7542	306	119.589	333	91.3125
miR-738	GCTACGGCCCGCGTCGGGACCTC	7	1.09182	3	0.458002	0	0	0	0	0	0	0	0	0	0	0	0	0	0
miR-7a	TGGAAGACTAGTGATTTTGTTGT	1277	199.179	662	101.066	303	117.906	539	177.321	462	114.8	411	80.2326	491	94.001	148	57.8406	391	107.217
miR-7b	TGGAAGACTTGTGATTTTGTT	5	0.77987	0	0	0	0	4	1.31593	4	0.993937	1	0.195213	5	0.95724	3	1.17244	5	1.37106
miR-9-3p	TAAAGCTAGATAACCGAAAGT	12	1.87169	13	1.98467	4	1.55651	8	2.63185	8	1.98787	11	2.14734	5	0.95724	1	0.390815	7	1.91948
miR-9-4-3p	TAAAGCTAGAGAACCGAATGTA	12	1.87169	10	1.52667	2	0.778256	10	3.28982	3	0.745453	6	1.17128	9	1.72303	1	0.390815	2	0.548423
miR-9-5p	TCTTTGGTTATCTAGCTGTATGA	222	34.6262	185	28.2434	93	36.1889	256	84.2193	177	43.9817	164	32.015	261	49.968	102	39.8631	156	42.777
miR-9-7-3p	TAAAGCTAGAGAACCGAAAGTA	57	8.89052	65	9.92337	6	2.33477	33	10.8564	13	3.23029	23	4.4899	30	5.74344	7	2.7357	11	3.01633
miR-92a-3p	TATTGCACTTGTCCCGGCCTGT	52012	8112.52	56462	8619.9	23015	8955.78	27059	8901.92	31273	7770.85	38936	7600.82	40489	7751.54	28063	10967.4	19697	5401.15
miR-92a-5p	AGGTTGGGATTGGTAGCAATGCT	6	0.935845	10	1.52667	3	1.16738	6	1.97389	4	0.993937	9	1.75692	5	0.95724	2	0.78163	3	0.822635
miR-92b-3p	TATTGCACTCGTCCCGGCCTCC	233	36.342	760	116.027	336	130.747	438	144.094	144	35.7817	596	116.347	1014	194.128	322	125.842	558	153.01
miR-93	AAAAGTGCTGTTTGTGCAGGTA	1310	204.326	890	135.874	256	99.6167	627	206.272	332	82.4967	894	174.521	491	94.001	297	116.072	216	59.2297
miR-96-3p	CAATTATGTGTAGTGCCAATAT	0	0	2	0.305334	1	0.389128	0	0	1	0.248484	1	0.195213	1	0.191448	0	0	1	0.274212
miR-96-5p	TTTGGCACTAGCACATTTTTGCT	211	32.9105	331	50.5328	48	18.6781	103	33.8851	124	30.812	100	19.5213	166	31.7804	20	7.8163	53	14.5332
miR-99	AACCCGTAGATCCGATCTTGTG	114635	17880.1	137661	21016.3	61840	24063.7	68343	22483.6	116341	28908.9	129558	25291.4	119631	22903.1	71426	27914.3	124232	34065.9

## Sheet: Table S3
Table S3 Differentially expressed (DE) miRNAs in different skin color of red tilapia
PB_WP group
Up-regulated in PB group											Up-regulated in WP group
GeneNames	PB	WP	log2(Fold_change)	log2(Fold_change) normalized	z-score	p-value	q-value(Benjamini et al. 1995)	q-value(Storey et al. 2003)	Signature(q-value(Storey et al. 2003) < 0.001)		GeneNames	PB	WP	log2(Fold_change)	log2(Fold_change) normalized	z-score	p-value	q-value(Benjamini et al. 1995)	q-value(Storey et al. 2003)	Signature(q-value(Storey et al. 2003) < 0.001)
TAAGTCTCACACCAGTGCAAA	267	0	9.0607	8.49397	14.2874	2.62e-46	1.22e-45	3.48e-46	TRUE		TTACAAGAGCAAACTGAATTCA	40	55	-0.459432	-1.02615	-3.4777	0.000505745	0.000968592	0.000275444	TRUE
TAAATGCTGCAGAATTGTGCT	136	0	8.08746	7.52074	10.6871	1.17e-26	4.56e-26	1.3e-26	TRUE		TGCCCCGCGGAGTGTGAGTGA	49	71	-0.535037	-1.10176	-4.1872	2.82e-05	6.12e-05	1.74e-05	TRUE
TCACTATAACTGAGCCAAACTG	112	0	7.80735	7.24063	9.80158	1.11e-22	3.93e-22	1.12e-22	TRUE		miR-184	23805	34728	-0.544835	-1.11156	-93.3988	0	0	0	TRUE
ACTCGACTGTCCATCTAGGGAC	41	0	6.35755	5.79083	6.0975	1.08e-09	3.02e-09	8.59e-10	TRUE		TGAGAAGTTTTGAACAAGTATA	112	174	-0.635589	-1.20231	-7.02965	2.07e-12	6.21e-12	1.77e-12	TRUE
TCTTCCATGCACTTTGATGACT	37	0	6.20945	5.64273	5.79101	7e-09	1.89e-08	5.37e-09	TRUE		miR-92b-3p	993	1572	-0.662736	-1.22946	-21.5061	1.36e-102	8.48e-102	2.41e-102	TRUE
CAGCTGTGATGAAATCTTGATCTC	29	0	5.85798	5.29126	5.10944	3.23e-07	8.11e-07	2.31e-07	TRUE		CAGACTATTTGGAAACCACTGG	231	403	-0.802887	-1.36961	-11.8387	2.46e-32	1.03e-31	2.92e-32	TRUE
TATGTTGGTCACATGTCCGT	27	0	5.75489	5.18817	4.92118	8.6e-07	2.1e-06	5.96e-07	TRUE		miR-2188-3p	4846	9072	-0.904626	-1.47135	-59.3059	0	0	0	TRUE
TGACTGTTAACAGAAGGTGACT	26	0	5.70044	5.13372	4.82381	1.41e-06	3.38e-06	9.6e-07	TRUE		CCTATCCTGGATTACTTGAACC	15	37	-1.30256	-1.86929	-4.48974	7.13e-06	1.62e-05	4.6e-06	TRUE
GGCCTTCGAGGAATGGAGTTTG	25	0	5.64386	5.07713	4.72409	2.31e-06	5.46e-06	1.55e-06	TRUE		TGGATTAATAAAGTATTCTGA	12	32	-1.41504	-1.98176	-4.34117	1.42e-05	3.17e-05	9.01e-06	TRUE
GAGGGACATTAAACTTGTGTTT	25	0	5.64386	5.07713	4.72409	2.31e-06	5.46e-06	1.55e-06	TRUE		TAAATGCTGCAGAATTGTGCTC	160	483	-1.59395	-2.16067	-17.8272	4.34e-71	2.42e-70	6.88e-71	TRUE
AGGCAGTGTCTTGTTAGCTGGT	24	0	5.58496	5.01824	4.62188	3.8e-06	8.77e-06	2.49e-06	TRUE		TTGACTTTCTGCCCCGACGGC	9	29	-1.68806	-2.25478	-4.48473	7.3e-06	1.65e-05	4.69e-06	TRUE
TATGTTGGTCACATGTCCGTCT	21	0	5.39232	4.82559	4.29854	1.72e-05	3.79e-05	1.08e-05	TRUE		TGCCATCGGGTGAGAAAGACGA	17	64	-1.91254	-2.47926	-7.04616	1.84e-12	5.56e-12	1.58e-12	TRUE
TCTACCTCGGCCTGGCTCGG	21	0	5.39232	4.82559	4.29854	1.72e-05	3.79e-05	1.08e-05	TRUE		TAACGTAGAATCAATGTCAGGT	11	55	-2.32193	-2.88865	-7.08935	1.35e-12	4.1e-12	1.17e-12	TRUE
TCAAGGTCCACTGTGAACACT	19	0	5.24793	4.68121	4.06688	4.76e-05	0.0001002	2.85e-05	TRUE		TCAAGGTCCACTGTGAACACTG	6	34	-2.5025	-3.06922	-5.73996	9.47e-09	2.54e-08	7.22e-09	TRUE
TGTGTTCAGGCTCTGGCTGA	18	0	5.16993	4.6032	3.94542	7.97e-05	0.000165094	4.69e-05	TRUE		CACAGGCTGTAATTCCACTGAG	0	8	-4	-4.56672	-3.19589	0.001394	0.00251271	0.000711565	TRUE
AGACTATTTGGAAACCACTGG	17	0	5.08746	4.52074	3.81976	0.000133579	0.000270308	7.69e-05	TRUE		TTTGTTTTAGAGACTGGCTGTT	0	8	-4	-4.56672	-3.19589	0.001394	0.00251271	0.000711565	TRUE
AGCCGAGTTTGTAAGCTGAACT	16	0	5	4.43328	3.68952	0.000224678	0.000447272	0.000126899	TRUE		TGGATCAGCTCTGTCCTAATCTC	0	8	-4	-4.56672	-3.19589	0.001394	0.00251271	0.000711565	TRUE
TCTGTGAGACGTCGGCTTTCT	16	0	5	4.43328	3.68952	0.000224678	0.000447272	0.000126899	TRUE		CGCAGAGACGGACGAAAGTGCT	0	9	-4.16993	-4.73665	-3.41387	0.00064048	0.00121042	0.000340403	TRUE
CAAGTTCGGATCTACGGGTTC	15	0	4.90689	4.34017	3.55422	0.000379103	0.000734245	0.000207397	TRUE		CCTATCCTGGATTACTTGAACT	0	9	-4.16993	-4.73665	-3.41387	0.00064048	0.00121042	0.000340403	TRUE
ACGAGAATGATTGATTGATGTG	15	0	4.90689	4.34017	3.55422	0.000379103	0.000734245	0.000207397	TRUE		TCTTTCTTTATTTTTGCTTACT	0	9	-4.16993	-4.73665	-3.41387	0.00064048	0.00121042	0.000340403	TRUE
CGTTCTCGGCAGGTACGTACT	15	0	4.90689	4.34017	3.55422	0.000379103	0.000734245	0.000207397	TRUE		TACGTCCAGACGAACAGAAT	0	11	-4.45943	-5.02615	-3.80889	0.00013959	0.000281146	8e-05	TRUE
TGTAGAGTCTGTGTGTGGAGCTTC	15	0	4.90689	4.34017	3.55422	0.000379103	0.000734245	0.000207397	TRUE		TTGTGCCAGATGTAGACAGATG	0	12	-4.58496	-5.15168	-3.98988	6.61e-05	0.000137671	3.92e-05	TRUE
ATAGGAGACCTTACTTTTGGGA	14	0	4.80735	4.24063	3.41332	0.000641757	0.00119962	0.000340403	TRUE		TTTCTGTTCATCTGGACGTAGCGTTTC	0	13	-4.70044	-5.26716	-4.16176	3.16e-05	6.79e-05	1.93e-05	TRUE
TGGATCAGCTCTGTCCTAATCT	14	0	4.80735	4.24063	3.41332	0.000641757	0.00119962	0.000340403	TRUE		AAACAAAGGTGTGTACTCTCCA	0	13	-4.70044	-5.26716	-4.16176	3.16e-05	6.79e-05	1.93e-05	TRUE
AAGGATAACTACAACTGTACTT	13	0	4.70044	4.13372	3.26619	0.00109005	0.002007	0.000570744	TRUE		ACGTGAATGACGATCTCTATGT	0	16	-5	-5.56672	-4.63281	3.61e-06	8.37e-06	2.38e-06	TRUE
TTGCTCCGCCTCTGCATGTAC	12	0	4.58496	4.01824	3.11205	0.00185795	0.00332109	0.00094444	TRUE		TGTGTTCAGGCTCTGGCTGACA	0	18	-5.16993	-5.73665	-4.9169	8.79e-07	2.13e-06	6.03e-07	TRUE
miR-727-3p	1489	96	3.95517	3.38844	32.6041	3.59e-233	3.28e-232	9.32e-233	TRUE		miR-141-5p	0	18	-5.16993	-5.73665	-4.9169	8.79e-07	2.13e-06	6.03e-07	TRUE
miR-141-3p	3601	261	3.78628	3.21955	49.6083	0	0	0	TRUE		GACAGACTCGTCTGATATGGTG	0	19	-5.24793	-5.81465	-5.05158	4.38e-07	1.09e-06	3.09e-07	TRUE
miR-107b	68	7	3.28011	2.71339	6.27171	3.57e-10	1.02e-09	2.9e-10	TRUE		CCGGCCTTCGAGGAATGGAGT	0	19	-5.24793	-5.81465	-5.05158	4.38e-07	1.09e-06	3.09e-07	TRUE
miR-135b-5p	81	9	3.16993	2.6032	6.69365	2.18e-11	6.4e-11	1.82e-11	TRUE		ACTCCAGACTCTGTGATTATG	0	20	-5.32193	-5.88865	-5.18189	2.2e-07	5.54e-07	1.58e-07	TRUE
GATGTTGAGTATCAAACTGTA	1387	165	3.07143	2.50471	27.11	7.51e-162	5.96e-161	1.7e-161	TRUE		TGGAAGTGTCAGAAATTCTGAGT	0	24	-5.58496	-6.15168	-5.66581	1.46e-08	3.89e-08	1.1e-08	TRUE
miR-138-5p	111	16	2.79442	2.22769	7.15631	8.29e-13	2.54e-12	7.22e-13	TRUE		TACGTCCAGACGAACAGAATCA	0	24	-5.58496	-6.15168	-5.66581	1.46e-08	3.89e-08	1.1e-08	TRUE
miR-16a	1401	205	2.77276	2.20604	25.2723	6.44e-141	4.69e-140	1.33e-140	TRUE		TTCGACATCTCTGGTTTAGACT	0	27	-5.75489	-6.32161	-5.9963	2.02e-09	5.52e-09	1.57e-09	TRUE
miR-727-5p	322	48	2.74595	2.17923	12.0241	2.65e-33	1.13e-32	3.21e-33	TRUE		CAGCTGTGATGAAATCTTGATC	0	28	-5.80735	-6.37408	-6.10129	1.05e-09	2.97e-09	8.44e-10	TRUE
miR-30c-3p	25	4	2.64386	2.07713	3.2504	0.00115242	0.00211278	0.000600823	TRUE		TTGCAGACTGTGCATCTATCTAAC	0	42	-6.39232	-6.95904	-7.37185	1.68e-13	5.27e-13	1.5e-13	TRUE
miR-301a	37	7	2.4021	1.83538	3.64353	0.000268922	0.000529209	0.000150494	TRUE		CTACCTCGGCCTGGCTCGGCTCG	0	46	-6.52356	-7.09028	-7.68366	1.55e-14	4.88e-14	1.39e-14	TRUE
TGGCATTAGTGCTTGAGCAGCT	42	8	2.39232	1.82559	3.86778	0.00010983	0.000225441	6.41e-05	TRUE		TGATTGTTCATCTGGACGTAAC	0	55	-6.78136	-7.34808	-8.32683	8.3e-17	2.7e-16	7.67e-17	TRUE
miR-455-2-5p	276	54	2.35364	1.78691	9.77022	1.51e-22	5.31e-22	1.51e-22	TRUE		ATCGTGTCAGTGACTCTGTCA	0	342	-9.41785	-9.98457	-17.867	2.13e-71	1.2e-70	3.42e-71	TRUE
miR-458-3p	3786	769	2.29962	1.7329	35.4248	7.09e-275	7.08e-274	2.01e-274	TRUE		TAGTTTGATACACAGCACAATA	0	628	-10.2946	-10.8613	-22.625	2.46e-113	1.57e-112	4.48e-113	TRUE
miR-200b-5p	100	21	2.25154	1.68482	5.64392	1.66e-08	4.37e-08	1.24e-08	TRUE
miR-429b	38	8	2.24793	1.68121	3.47386	0.000513038	0.000978192	0.000278174	TRUE
miR-724	555	119	2.22153	1.6548	13.1276	2.29e-39	1.01e-38	2.88e-39	TRUE
miR-722	10525	2574	2.03174	1.46501	52.3155	0	0	0	TRUE
miR-2187-3p	416	106	1.97252	1.4058	10.0809	6.71e-24	2.48e-23	7.06e-24	TRUE
let-7j	74235	19724	1.91215	1.34542	130.476	0	0	0	TRUE
miR-19c-3p	512	138	1.89148	1.32475	10.6881	1.16e-26	4.55e-26	1.3e-26	TRUE
miR-204-5p	170921	47269	1.85436	1.28764	191.863	0	0	0	TRUE
miR-133c-3p	108	30	1.848	1.28127	4.78357	1.72e-06	4.1e-06	1.17e-06	TRUE
miR-133a-5p	3526	996	1.82381	1.25709	26.9317	9.34e-160	7.29e-159	2.07e-159	TRUE
miR-26b	54656	15690	1.80053	1.23381	104.628	0	0	0	TRUE
miR-34a	364	106	1.77987	1.21315	8.41382	3.97e-17	1.3e-16	3.7e-17	TRUE
miR-203a-3p	97310	28932	1.74992	1.1832	135.214	0	0	0	TRUE
miR-26a-5p	366578	109262	1.74633	1.17961	263.682	0	0	0	TRUE
miR-27d	3588	1081	1.73081	1.16409	25.5664	3.61e-144	2.71e-143	7.72e-144	TRUE
miR-730	152	46	1.72437	1.15764	5.2384	1.62e-07	4.11e-07	1.17e-07	TRUE
miR-218b	468	143	1.71049	1.14377	9.10358	8.74e-20	2.98e-19	8.46e-20	TRUE
miR-20a-5p	16386	5088	1.68729	1.12057	53.0099	0	0	0	TRUE
miR-93	2200	707	1.63772	1.071	18.7175	3.56e-78	2.1e-77	5.96e-78	TRUE
miR-429a	1203	387	1.63623	1.06951	13.825	1.8e-43	8.05e-43	2.29e-43	TRUE
miR-101b	11250	3670	1.61607	1.04935	41.6372	0	0	0	TRUE
miR-203b-5p	265	87	1.60691	1.04018	6.34273	2.26e-10	6.5e-10	1.85e-10	TRUE
miR-193a-5p	593	195	1.60456	1.03784	9.47066	2.78e-21	9.62e-21	2.74e-21	TRUE
TAGCAGCACATCATTACTGGTA	1109	370	1.58366	1.01694	12.7369	3.69e-37	1.61e-36	4.59e-37	TRUE
miR-9-7-3p	122	41	1.57319	1.00646	4.18849	2.81e-05	6.12e-05	1.74e-05	TRUE
PB_PR group
Up-regulated in PB group											Up-regulated in PR group
GeneNames	PB	WP	log2(Fold_change)	log2(Fold_change) normalized	z-score	p-value	q-value(Benjamini et al. 1995)	q-value(Storey et al. 2003)	Signature(q-value(Storey et al. 2003) < 0.001)		GeneNames	PB	WP	log2(Fold_change)	log2(Fold_change) normalized	z-score	p-value	q-value(Benjamini et al. 1995)	q-value(Storey et al. 2003)	Signature(q-value(Storey et al. 2003) < 0.001)
TAGCAGCACATCATTACTGGTA	1109	0	11.115	10.6102	25.4283	1.23e-142	1.17e-141	3.25e-142	TRUE		miR-1388-3p	2776	4375	-0.656275	-1.16111	-33.858	2.76e-251	3.49e-250	9.69e-251	TRUE
TAAGTCTCACACCAGTGCAAA	267	0	9.0607	8.55586	14.3632	8.81e-47	5.72e-46	1.59e-46	TRUE		ATGTGTTCAGGCTCTGGCTGA	36	58	-0.688056	-1.19289	-3.98247	6.82e-05	0.000182871	5.08e-05	TRUE
ATGATGGCGATGTTTAGGAGCTT	54	0	6.75489	6.25005	7.03626	1.97e-12	8.31e-12	2.31e-12	TRUE		miR-205-5p	50082	82740	-0.724293	-1.22913	-154.483	0	0	0	TRUE
ACTCGACTGTCCATCTAGGGAC	41	0	6.35755	5.85272	6.15054	7.72e-10	2.88e-09	8.01e-10	TRUE		TAGCAGCACATCATTACTGGT	884	1484	-0.747373	-1.25221	-20.931	2.8e-97	2.31e-96	6.31e-97	TRUE
TAGCAGCATATCATGTTTTG	29	0	5.85798	5.35314	5.15903	2.48e-07	8.52e-07	2.37e-07	TRUE		CAGGTTGTCCTGTTACTCTTT	37	71	-0.940294	-1.44513	-5.10964	3.23e-07	1.07e-06	2.96e-07	TRUE
GAGGGACATTAAACTTGTGTTT	25	0	5.64386	5.13902	4.77227	1.82e-06	5.77e-06	1.6e-06	TRUE		GCGACCCATCCTTTGTTTCTG	128	246	-0.942515	-1.44735	-9.52206	1.7e-21	8.47e-21	2.35e-21	TRUE
GGCCTTCGAGGAATGGAGTTTG	25	0	5.64386	5.13902	4.77227	1.82e-06	5.77e-06	1.6e-06	TRUE		CAGCTGTGATGAAATCTTGATCTC	29	94	-1.69661	-2.20144	-7.85611	3.96e-15	1.77e-14	4.92e-15	TRUE
ATGTGGAAAAACAACGGACTGA	23	0	5.52356	5.01873	4.56442	5.01e-06	1.49e-05	4.15e-06	TRUE		AAACGTCCAGACGAACAGAATCG	0	8	-4	-4.50484	-3.14638	0.00165304	0.00357257	0.000985794	TRUE
AGAATAATGCCAGCAGTCGGTC	22	0	5.45943	4.9546	4.45629	8.34e-06	2.43e-05	6.72e-06	TRUE		TTAAATATGTAAGCACTGAAA	0	8	-4	-4.50484	-3.14638	0.00165304	0.00357257	0.000985794	TRUE
TCTCTGTTTCAATCTGTGTGTGT	22	0	5.45943	4.9546	4.45629	8.34e-06	2.43e-05	6.72e-06	TRUE		TTAGCTTACAAACTCGGGTGC	0	8	-4	-4.50484	-3.14638	0.00165304	0.00357257	0.000985794	TRUE
TCTACCTCGGCCTGGCTCGG	21	0	5.39232	4.88748	4.3451	1.39e-05	3.96e-05	1.09e-05	TRUE		TGAAACAGCTTTGCTCCCTCAAT	0	8	-4	-4.50484	-3.14638	0.00165304	0.00357257	0.000985794	TRUE
TATGTTGGTCACATGTCCGTCT	21	0	5.39232	4.88748	4.3451	1.39e-05	3.96e-05	1.09e-05	TRUE		TATGTTGGTCACATGTCCGTCC	0	9	-4.16993	-4.67476	-3.36264	0.00077202	0.00175701	0.00048719	TRUE
CTGTTGGTACTGTTAGGCCTG	21	0	5.39232	4.88748	4.3451	1.39e-05	3.96e-05	1.09e-05	TRUE		GACAGACTCGTCTGATATGGTG	0	9	-4.16993	-4.67476	-3.36264	0.00077202	0.00175701	0.00048719	TRUE
ACTAGCACCACTTAATGAACA	19	0	5.24793	4.74309	4.11254	3.91e-05	0.000107617	2.99e-05	TRUE		TCGGCTTTCTCACTCGACGGC	0	10	-4.32193	-4.82676	-3.56464	0.000364353	0.000880605	0.000244137	TRUE
CGGCCTTCGAGGAATGGAGTTT	18	0	5.16993	4.66509	3.9906	6.59e-05	0.000178386	4.94e-05	TRUE		ATGATGGCGATGTTTAGGAGCTTT	0	10	-4.32193	-4.82676	-3.56464	0.000364353	0.000880605	0.000244137	TRUE
TGTGTTCAGGCTCTGGCTGA	18	0	5.16993	4.66509	3.9906	6.59e-05	0.000178386	4.94e-05	TRUE		TGTTTTAGAGACTGGCTGTTCT	0	11	-4.45943	-4.96427	-3.7546	0.000173621	0.000451415	0.000125502	TRUE
AGACTATTTGGAAACCACTGG	17	0	5.08746	4.58263	3.86444	0.000111344	0.000294857	8.2e-05	TRUE		TTGACTTTCTGCCCCGACGGCG	0	13	-4.70044	-5.20528	-4.10478	4.05e-05	0.000110586	3.07e-05	TRUE
TGTGGATTCTATAATGTCTTGT	16	0	5	4.49516	3.73367	0.000188713	0.000479042	0.000132399	TRUE		TGTAGAGTCTGTGTGTGGAGCTT	0	17	-5.08746	-5.5923	-4.71588	2.41e-06	7.54e-06	2.1e-06	TRUE
TGGATCAGCTCTGTCCTAATCTCT	16	0	5	4.49516	3.73367	0.000188713	0.000479042	0.000132399	TRUE		TCTCTGTTTCAATCTGTGTGT	0	18	-5.16993	-5.67476	-4.85429	1.21e-06	3.87e-06	1.08e-06	TRUE
TGGAGGATTTTAACCGTGTGA	16	0	5	4.49516	3.73367	0.000188713	0.000479042	0.000132399	TRUE		AGCTGAGTGTAGGATGTTTACA	0	20	-5.32193	-5.82676	-5.11735	3.1e-07	1.03e-06	2.86e-07	TRUE
CGTTCTCGGCAGGTACGTACT	15	0	4.90689	4.40205	3.59781	0.00032091	0.000793488	0.000219971	TRUE		AAACAAAGGTGTGTACTCTCCA	0	20	-5.32193	-5.82676	-5.11735	3.1e-07	1.03e-06	2.86e-07	TRUE
CCTATCCTGGATTACTTGAACC	15	0	4.90689	4.40205	3.59781	0.00032091	0.000793488	0.000219971	TRUE		ACGTGAATGACGATCTCTATGT	0	27	-5.75489	-6.25972	-5.92592	3.11e-09	1.15e-08	3.19e-09	TRUE
TGGATCAGCTCTGTCCTAATCT	14	0	4.80735	4.30252	3.45633	0.000547594	0.00128722	0.000356894	TRUE		GACTTGGTCCAAGCTCCTCAGT	0	31	-5.9542	-6.45903	-6.32948	2.46e-10	9.34e-10	2.6e-10	TRUE
ATAGGAGACCTTACTTTTGGGA	14	0	4.80735	4.30252	3.45633	0.000547594	0.00128722	0.000356894	TRUE		TCTACCTCGGCCTGGCTCGGC	0	51	-6.67243	-7.17726	-7.96547	1.65e-15	7.43e-15	2.07e-15	TRUE
AAGGATAACTACAACTGTACTT	13	0	4.70044	4.1956	3.30857	0.000937743	0.00210624	0.000585575	TRUE		AGTGGTTTCCAAATAGTCTGAT	0	60	-6.90689	-7.41173	-8.56677	1.06e-17	5.07e-17	1.41e-17	TRUE
TGGCAGTGTAATGTTAGCTGA	49	5	3.29278	2.78795	5.44745	5.11e-08	1.84e-07	5.12e-08	TRUE		CAGCTGTGATGAAATCTTGAT	0	107	-7.74147	-8.2463	-11.0145	3.25e-28	1.81e-27	5.04e-28	TRUE
miR-135b-5p	81	10	3.01792	2.51309	6.62135	3.56e-11	1.4e-10	3.89e-11	TRUE		ATTCTGCTTATCTGGATGTAGC	0	129	-8.01123	-8.51606	-11.9192	9.4e-33	5.45e-32	1.52e-32	TRUE
miR-727-3p	1489	247	2.59176	2.08692	25.3825	3.94e-142	3.67e-141	1.02e-141	TRUE		TTGAACTGCAATGCTCTCCCATTG	0	173	-8.43463	-8.93946	-13.4643	2.54e-41	1.56e-40	4.32e-41	TRUE
TATGTTGGTCACATGTCCGT	27	5	2.43296	1.92812	3.2459	0.00117078	0.002589	0.00071979	TRUE		ATCGTGTCAGTGACTCTGTCA	0	229	-8.8392	-9.34404	-15.0957	1.73e-51	1.18e-50	3.27e-51	TRUE
GCAAGTAATCACGAATAGGCC	36	7	2.36257	1.85773	3.65554	0.000256644	0.000643861	0.000179006	TRUE		TAGTTTGATACACAGCACAATA	0	292	-9.18982	-9.69466	-16.6433	3.39e-62	2.34e-61	6.52e-62	TRUE
miR-122	204	45	2.18057	1.67574	8.10094	5.45e-16	2.52e-15	6.99e-16	TRUE
miR-727-5p	322	76	2.08299	1.57815	9.74848	1.87e-22	9.56e-22	2.66e-22	TRUE
miR-144-5p	11268	2718	2.05161	1.54678	56.8437	0	0	0	TRUE
miR-20b-5p	61	17	1.84327	1.33844	3.75112	0.000176046	0.000454963	0.000126489	TRUE
TCACTATAACTGAGCCAAACTG	112	32	1.80735	1.30252	4.97731	6.45e-07	2.1e-06	5.83e-07	TRUE
miR-144-3p	1556	447	1.7995	1.29466	18.4658	3.89e-76	2.88e-75	8e-76	TRUE
miR-9-7-3p	122	36	1.76081	1.25598	5.0497	4.43e-07	1.45e-06	4.03e-07	TRUE
miR-183-5p	6013	1825	1.72019	1.21535	34.5522	1.32e-261	1.77e-260	4.93e-261	TRUE
TGAGAAGTTTTGAACAAGTATA	112	34	1.71989	1.21506	4.71399	2.43e-06	7.55e-06	2.1e-06	TRUE
miR-192	147	45	1.70782	1.20298	5.3581	8.41e-08	2.98e-07	8.29e-08	TRUE
miR-1	602461	188642	1.67522	1.17038	341.056	0	0	0	TRUE
TGTAGAGCAGACTGGATTCTCT	189	61	1.63151	1.12667	5.76585	8.12e-09	2.95e-08	8.21e-09	TRUE
miR-135a	177	59	1.58496	1.08013	5.39262	6.94e-08	2.48e-07	6.9e-08	TRUE
miR-10d-5p	84059	29380	1.51657	1.01173	111.65	0	0	0	TRUE
PR_WP group
Up-regulated in PR group											Up-regulated in WP group
GeneNames	PB	WP	log2(Fold_change)	log2(Fold_change) normalized	z-score	p-value	q-value(Benjamini et al. 1995)	q-value(Storey et al. 2003)	Signature(q-value(Storey et al. 2003) < 0.001)		GeneNames	PB	WP	log2(Fold_change)	log2(Fold_change) normalized	z-score	p-value	q-value(Benjamini et al. 1995)	q-value(Storey et al. 2003)	Signature(q-value(Storey et al. 2003) < 0.001)
TTGAACTGCAATGCTCTCCCATTG	173	0	8.43463	8.37274	12.5165	6.07e-36	2.8e-35	1.01e-35	TRUE		TGTAGAGCAGACTGGATTCTCT	61	122	-1	-1.06189	-4.83463	1.33e-06	3.26e-06	1.18e-06	TRUE
CAGCTGTGATGAAATCTTGAT	107	0	7.74147	7.67958	10.1809	2.41e-24	9.19e-24	3.33e-24	TRUE		miR-144-3p	447	937	-1.06777	-1.12966	-14.0876	4.53e-45	2.24e-44	8.11e-45	TRUE
CAGCTGTGATGAAATCTTGATCTC	94	0	7.55459	7.4927	9.61664	6.8e-22	2.54e-21	9.21e-22	TRUE		TTACAAGAGCAAACTGAATTCA	26	55	-1.08092	-1.14281	-3.44483	0.000571417	0.00118569	0.000429521	TRUE
AGTGGTTTCCAAATAGTCTGAT	60	0	6.90689	6.845	7.85262	4.07e-15	1.42e-14	5.15e-15	TRUE		miR-92b-3p	740	1572	-1.087	-1.14889	-18.4964	2.21e-76	1.31e-75	4.74e-76	TRUE
TCTTCCATGCACTTTGATGACT	52	0	6.70044	6.63855	7.34814	2.01e-13	6.84e-13	2.48e-13	TRUE		TAGTTTGATACACAGCACAATA	292	628	-1.1048	-1.16668	-11.8348	2.58e-32	1.12e-31	4.04e-32	TRUE
TCTACCTCGGCCTGGCTCGGC	51	0	6.67243	6.61054	7.28169	3.3e-13	1.11e-12	4.03e-13	TRUE		miR-451	39854	99765	-1.32381	-1.3857	-171.184	0	0	0	TRUE
TAAATGCTGCAGAATTGTGCT	48	0	6.58496	6.52308	7.07727	1.47e-12	4.88e-12	1.77e-12	TRUE		miR-122	45	115	-1.35364	-1.41552	-5.88514	3.98e-09	1.18e-08	4.27e-09	TRUE
TCACTATAACTGAGCCAAACTG	32	0	6	5.93811	5.82156	5.83e-09	1.69e-08	6.13e-09	TRUE		miR-2188-3p	3458	9072	-1.39148	-1.45337	-53.3344	0	0	0	TRUE
GACTTGGTCCAAGCTCCTCAGT	31	0	5.9542	5.89231	5.73098	9.99e-09	2.86e-08	1.04e-08	TRUE		miR-192	45	122	-1.43888	-1.50077	-6.33242	2.41e-10	7.36e-10	2.67e-10	TRUE
AGCTGAGTGTAGGATGTTTACA	20	0	5.32193	5.26004	4.58511	4.54e-06	1.09e-05	3.94e-06	TRUE		miR-2188-5p	5591	15513	-1.4723	-1.53419	-72.6133	0	0	0	TRUE
TCTCTGTTTCAATCTGTGTGT	18	0	5.16993	5.10804	4.33686	1.45e-05	3.35e-05	1.21e-05	TRUE		TCAAGGTCCACTGTGAACACTG	11	34	-1.62803	-1.68992	-3.64287	0.00026961	0.000585802	0.000212209	TRUE
TGTAGAGTCTGTGTGTGGAGCTT	17	0	5.08746	5.02558	4.20631	2.6e-05	5.95e-05	2.16e-05	TRUE		miR-144-5p	2718	8691	-1.67698	-1.73886	-59.4397	0	0	0	TRUE
TGGTACACACACTCTGCGCACT	16	0	5	4.93811	4.07093	4.68e-05	0.000105325	3.81e-05	TRUE		TAACGTAGAATCAATGTCAGGT	14	55	-1.974	-2.03589	-5.257	1.46e-07	3.95e-07	1.43e-07	TRUE
TCCACTGTCAGCAATACCTGAT	16	0	5	4.93811	4.07093	4.68e-05	0.000105325	3.81e-05	TRUE		TAAATGCTGCAGAATTGTGCTC	107	483	-2.17441	-2.2363	-16.5283	2.29e-61	1.22e-60	4.42e-61	TRUE
TGTAGAGTCTGTGTGTGGAGCTTC	14	0	4.80735	4.74547	3.78368	0.000154528	0.000341112	0.000123569	TRUE		TGAGAAGTTTTGAACAAGTATA	34	174	-2.35548	-2.41737	-10.3923	2.69e-25	1.03e-24	3.74e-25	TRUE
TTGACTTTCTGCCCCGACGGCG	13	0	4.70044	4.63855	3.63054	0.000282827	0.000609732	0.000220306	TRUE		TGCCATCGGGTGAGAAAGACGA	6	64	-3.41504	-3.47692	-7.54465	4.54e-14	1.56e-13	5.63e-14	TRUE
TGACTGTTAACAGAAGGTGACT	13	0	4.70044	4.63855	3.63054	0.000282827	0.000609732	0.000220306	TRUE		TACGTCCAGACGAACAGAAT	0	11	-4.45943	-4.52132	-3.39403	0.000688712	0.00142197	0.000515113	TRUE
ATTCTGCTTATCTGGATGTAGC	129	5	4.6893	4.62741	11.4311	2.92e-30	1.21e-29	4.39e-30	TRUE		CGGCCTTCGAGGAATGGAGTTT	0	12	-4.58496	-4.64685	-3.56498	0.000363887	0.000768515	0.000276289	TRUE
AGGCAGTGTCTTGTTAGCTGGT	12	0	4.58496	4.52308	3.47002	0.000520416	0.00108529	0.000393151	TRUE		TCTATAGATGGCAGATTGCAGA	0	12	-4.58496	-4.64685	-3.56498	0.000363887	0.000768515	0.000276289	TRUE
TGTTTTAGAGACTGGCTGTTCT	11	0	4.45943	4.39755	3.30112	0.000962993	0.00194947	0.000706204	TRUE		TTGTGCCAGATGTAGACAGATG	0	12	-4.58496	-4.64685	-3.56498	0.000363887	0.000768515	0.000276289	TRUE
miR-141-3p	2126	261	3.02602	2.96413	39.6577	0	0	0	TRUE		TGGAGGATTTTAACCGTGTGA	0	12	-4.58496	-4.64685	-3.56498	0.000363887	0.000768515	0.000276289	TRUE
GATGTTGAGTATCAAACTGTA	1026	165	2.63649	2.57461	25.6	1.53e-144	1.2e-143	4.33e-144	TRUE		TTTCTGTTCATCTGGACGTAGCGTTTC	0	13	-4.70044	-4.76233	-3.72742	0.000193453	0.000423656	0.000153067	TRUE
miR-107b	42	7	2.58496	2.52308	5.12127	3.03e-07	7.77e-07	2.82e-07	TRUE		ATGTGGAAAAACAACGGACTGA	0	13	-4.70044	-4.76233	-3.72742	0.000193453	0.000423656	0.000153067	TRUE
miR-138-5p	70	16	2.12928	2.0674	5.86259	4.56e-09	1.33e-08	4.82e-09	TRUE		GACAGACTCGTCTGATATGGTGA	0	16	-5	-5.06189	-4.17297	3.01e-05	6.86e-05	2.48e-05	TRUE
miR-16a	848	205	2.04844	1.98655	19.8842	5.57e-88	3.45e-87	1.25e-87	TRUE		TGTGTTCAGGCTCTGGCTGACA	0	18	-5.16993	-5.23181	-4.44194	8.91e-06	2.1e-05	7.57e-06	TRUE
miR-26a-5p	309362	109262	1.5015	1.43962	305.813	0	0	0	TRUE		miR-141-5p	0	18	-5.16993	-5.23181	-4.44194	8.91e-06	2.1e-05	7.57e-06	TRUE
miR-1388-3p	4375	1665	1.39376	1.33187	33.9226	3.1e-252	2.92e-251	1.06e-251	TRUE		CCGGCCTTCGAGGAATGGAGT	0	19	-5.24793	-5.30981	-4.56952	4.89e-06	1.17e-05	4.22e-06	TRUE
miR-722	6681	2574	1.37605	1.31417	41.4931	0	0	0	TRUE		ACTCCAGACTCTGTGATTATG	0	20	-5.32193	-5.38381	-4.693	2.69e-06	6.53e-06	2.37e-06	TRUE
miR-727-3p	247	96	1.3634	1.30152	7.91693	2.43e-15	8.56e-15	3.1e-15	TRUE		ACTAGCACCACTTAATGAACA	0	22	-5.45943	-5.52132	-4.92892	8.27e-07	2.07e-06	7.49e-07	TRUE
miR-27d	2766	1081	1.35543	1.29355	26.3697	3.05e-153	2.53e-152	9.17e-153	TRUE		TAGCAGCATATCATGTTTTG	0	23	-5.52356	-5.58545	-5.04189	4.61e-07	1.16e-06	4.2e-07	TRUE
miR-200a-5p	551	218	1.33772	1.27584	11.643	2.49e-31	1.04e-30	3.78e-31	TRUE		TGGAAGTGTCAGAAATTCTGAGT	0	24	-5.58496	-5.64685	-5.15184	2.58e-07	6.69e-07	2.41e-07	TRUE
miR-724	300	119	1.334	1.27211	8.57153	1.02e-17	3.72e-17	1.35e-17	TRUE		TCTCTGTTTCAATCTGTGTGTGT	0	24	-5.58496	-5.64685	-5.15184	2.58e-07	6.69e-07	2.41e-07	TRUE
miR-203a-3p	71791	28932	1.31114	1.24925	131.071	0	0	0	TRUE		TACGTCCAGACGAACAGAATCA	0	24	-5.58496	-5.64685	-5.15184	2.58e-07	6.69e-07	2.41e-07	TRUE
miR-26b	36235	15690	1.20754	1.14565	86.8348	0	0	0	TRUE		TTCGACATCTCTGGTTTAGACT	0	27	-5.75489	-5.81677	-5.46545	4.62e-08	1.28e-07	4.63e-08	TRUE
miR-455-2-5p	122	54	1.17585	1.11396	4.91951	8.68e-07	2.16e-06	7.81e-07	TRUE		ATGATGGCGATGTTTAGGAGCTT	0	28	-5.80735	-5.86924	-5.56512	2.62e-08	7.37e-08	2.66e-08	TRUE
miR-200c-3p	7989	3568	1.1629	1.10101	39.4471	0	0	0	TRUE		CAGCTGTGATGAAATCTTGATC	0	28	-5.80735	-5.86924	-5.56512	2.62e-08	7.37e-08	2.66e-08	TRUE
ATGTGTTCAGGCTCTGGCTGA	58	27	1.10309	1.04121	3.21068	0.00132423	0.00264209	0.000957108	TRUE		CCTATCCTGGATTACTTGAACC	0	37	-6.20945	-6.27134	-6.37549	1.82e-10	5.61e-10	2.03e-10	TRUE
miR-19c-3p	294	138	1.09115	1.02926	7.16057	8.03e-13	2.69e-12	9.74e-13	TRUE		TTGCAGACTGTGCATCTATCTAAC	0	42	-6.39232	-6.4542	-6.77264	1.26e-11	4.04e-11	1.46e-11	TRUE
											CTACCTCGGCCTGGCTCGGCTCG	0	46	-6.52356	-6.58545	-7.06932	1.56e-12	5.13e-12	1.86e-12	TRUE
											TGATTGTTCATCTGGACGTAAC	0	55	-6.78136	-6.84325	-7.68167	1.57e-14	5.43e-14	1.97e-14	TRUE
											TAGCAGCACATCATTACTGGTA	0	370	-9.53138	-9.59327	-17.3428	2.23e-67	1.25e-66	4.54e-67	TRUE

## Sheet: Table S4
Table S4 DEMs of interest and their putative target genes.
miRNA	target
miR-107b	map2k1
miR-107b	ep300a
miR-107b	ENSONIG00000000307
miR-107b	adcy2b
miR-107b	wnt4b
miR-107b	raf1a
miR-107b	fzd4
miR-107b	dvl3a
miR-107b	tyr
miR-107b	ENSONIG00000021275
miR-107b	ADCY3
miR-107b	ctnnb1
miR-107b	creb3l3l
miR-107b	camk2d2
miR-107b	tcf7l2
miR-107b	prkca
miR-107b	camk2b1
miR-107b	ADCY3
miR-107b	adcy3b
miR-107b	prkcg
miR-107b	plcb3
miR-107b	plcb3
miR-107b	si:dkey-206f10.1
miR-107b	adcy8
miR-107b	adcy2a
miR-107b	tyrp1a
miR-107b	crebbpa
miR-107b	dvl2
miR-107b	wnt2bb
miR-107b	prkcbb
miR-107b	adcy3b
miR-107b	tyrp1a
miR-107b	crebbpb
miR-107b	kitb
miR-107b	creb3l2
miR-107b	wnt9a
miR-107b	PLCB2
miR-107b	kita
miR-107b	PLCB2
miR-107b	dct
miR-107b	wnt7aa
miR-107b	adcy3b
miR-107b	ENSONIG00000002079
miR-107b	wnt5a
miR-107b	wnt16
miR-107b	wnt3a
miR-107b	PLCB1
miR-107b	ep300b
miR-107b	map2k2a
miR-107b	si:ch211-132f19.7
miR-107b	si:ch211-132f19.7
miR-107b	camk2g1
miR-107b	dvl3a
miR-107b	WNT7A
miR-107b	raf1a
miR-107b	fzd3a
miR-107b	wnt4a
miR-107b	PLCB4
miR-107b	fzd6
miR-107b	wnt6b
miR-107b	creb3l3l
miR-107b	mapk1
miR-107b	tcf7l1b
miR-107b	fzd8a
miR-107b	wnt5b
miR-107b	camk2b1
miR-107b	prkcba
miR-107b	WNT7A
miR-107b	map2k2b
miR-107b	kitb
miR-107b	camk2g1
miR-107b	adcy6b
miR-107b	gnao1b
miR-107b	adcy7
miR-107b	kitlga
miR-107b	ednrb1a
miR-107b	fzd10
miR-107b	camk2b2
miR-107b	lef1
miR-107b	dvl3b
miR-107b	adcy6a
miR-107b	ENSONIG00000000307
miR-107b	wnt10a
miR-107b	prkcbb
miR-107b	tyrp1b
miR-107b	adcy6b
miR-138-5p	mapk1
miR-138-5p	fzd8a
miR-138-5p	creb3l3l
miR-138-5p	wnt6b
miR-138-5p	fzd6
miR-138-5p	fzd7a
miR-138-5p	fzd3b
miR-138-5p	wnt9b
miR-138-5p	adcy1b
miR-138-5p	gnai1
miR-138-5p	fzd9b
miR-138-5p	camk2b1
miR-138-5p	adcy7
miR-138-5p	camk2a
miR-138-5p	gnao1b
miR-138-5p	adcy6b
miR-138-5p	camk2g1
miR-138-5p	kitb
miR-138-5p	PLCB1
miR-138-5p	WNT7A
miR-138-5p	adcy6b
miR-138-5p	prkcbb
miR-138-5p	adcy6a
miR-138-5p	wnt10a
miR-138-5p	wnt2
miR-138-5p	dvl3b
miR-138-5p	fzd10
miR-138-5p	dct
miR-138-5p	kita
miR-138-5p	PLCB2
miR-138-5p	creb3l2
miR-138-5p	crebbpb
miR-138-5p	wnt2
miR-138-5p	ep300b
miR-138-5p	ADCY5
miR-138-5p	wnt3a
miR-138-5p	ENSONIG00000002079
miR-138-5p	wnt16
miR-138-5p	PRKCA
miR-138-5p	CAMK2G
miR-138-5p	adcy1a
miR-138-5p	si:ch211-132f19.7
miR-138-5p	si:ch211-132f19.7
miR-138-5p	map2k2a
miR-138-5p	fzd3a
miR-138-5p	crebbpa
miR-138-5p	wnt2ba
miR-138-5p	WNT7A
miR-138-5p	wnt3
miR-138-5p	camk2g1
miR-138-5p	dvl3a
miR-138-5p	wnt8a
miR-138-5p	tcf7l2
miR-138-5p	camk2b1
miR-138-5p	ADCY3
miR-138-5p	si:dkey-206f10.1
miR-138-5p	tyrp1a
miR-138-5p	mc1r
miR-138-5p	adcy8
miR-138-5p	tyrp1a
miR-138-5p	adcy1a
miR-138-5p	prkcbb
miR-138-5p	wnt1
miR-138-5p	crebbpa
miR-138-5p	fzd4
miR-138-5p	adcy2b
miR-138-5p	wnt7ba
miR-138-5p	ep300a
miR-138-5p	map2k1
miR-138-5p	tyr
miR-138-5p	prkacab
miR-138-5p	dvl3a
miR-138-5p	GNAS
miR-138-5p	CAMK2G
miR-138-5p	CREB3L4
miR-138-5p	creb3l3l
miR-138-5p	ADCY3
miR-138-5p	ctnnb1
miR-138-5p	PLCB1
miR-138-5p	fzd7b
miR-138-5p	prkacab
miR-141-3p	camk2g1
miR-141-3p	PLCB1
miR-141-3p	wnt2ba
miR-141-3p	calm3b
miR-141-3p	ADCY3
miR-141-3p	wnt4a
miR-141-3p	si:ch211-132f19.7
miR-141-3p	gnaia
miR-141-3p	si:ch211-132f19.7
miR-141-3p	map2k2a
miR-141-3p	CAMK2G
miR-141-3p	adcy1a
miR-141-3p	dvl3a
miR-141-3p	wnt3a
miR-141-3p	ednrb1b
miR-141-3p	prkacab
miR-141-3p	ENSONIG00000002079
miR-141-3p	ADCY5
miR-141-3p	creb3l1
miR-141-3p	ep300a
miR-141-3p	hrasb
miR-141-3p	ENSONIG00000000307
miR-141-3p	map2k1
miR-141-3p	wnt9a
miR-141-3p	mitfa
miR-141-3p	kitlga
miR-141-3p	ednrb1a
miR-141-3p	lef1
miR-141-3p	adcy1a
miR-141-3p	ENSONIG00000000307
miR-141-3p	adcy6a
miR-141-3p	adcy6b
miR-141-3p	tyrp1b
miR-141-3p	tyrp1a
miR-141-3p	map2k2b
miR-141-3p	PLCB1
miR-141-3p	creb1b
miR-141-3p	adcy2a
miR-141-3p	gnao1b
miR-141-3p	adcy7
miR-141-3p	wnt5b
miR-141-3p	si:dkey-206f10.1
miR-141-3p	fzd3b
miR-141-3p	adcy1b
miR-141-3p	PLCB4
miR-141-3p	wnt6b
miR-141-3p	ADCY3
miR-141-3p	mapk1
miR-141-5p	wnt3
miR-141-5p	camk2g1
miR-141-5p	si:ch211-132f19.7
miR-141-5p	si:ch211-132f19.7
miR-141-5p	CAMK2G
miR-141-5p	CAMK2G
miR-141-5p	ENSONIG00000021275
miR-141-5p	crebbpb
miR-141-5p	PLCB2
miR-141-5p	PLCB2
miR-141-5p	lef1
miR-141-5p	prkcbb
miR-141-5p	camk2g1
miR-141-5p	kitb
miR-141-5p	gnao1b
miR-141-5p	si:dkey-206f10.1
miR-141-5p	wnt9b
miR-141-5p	ADCY3
miR-16a	wnt11r
miR-16a	ADCY3
miR-16a	dvl1b
miR-16a	calm3b
miR-16a	CREB3L4
miR-16a	dvl3a
miR-16a	wnt7bb
miR-16a	tyr
miR-16a	map2k1
miR-16a	ENSONIG00000000307
miR-16a	ep300a
miR-16a	wnt7ba
miR-16a	adcy2b
miR-16a	gsk3b
miR-16a	wnt4b
miR-16a	crebbpa
miR-16a	prkcbb
miR-16a	wnt2bb
miR-16a	dvl2
miR-16a	adcy1a
miR-16a	adcy3b
miR-16a	adcy8
miR-16a	adcy2a
miR-16a	calm1b
miR-16a	prkcg
miR-16a	plcb3
miR-16a	si:dkey-206f10.1
miR-16a	plcb3
miR-16a	ADCY3
miR-16a	camk2b1
miR-16a	adcy3b
miR-16a	edn1
miR-16a	dvl3a
miR-16a	camk2g1
miR-16a	gnao1a
miR-16a	wnt3
miR-16a	WNT7A
miR-16a	crebbpa
miR-16a	wnt2ba
miR-16a	fzd3a
miR-16a	wnt4a
miR-16a	si:ch211-132f19.7
miR-16a	si:ch211-132f19.7
miR-16a	kitlgb
miR-16a	adcy1a
miR-16a	adcy3b
miR-16a	wnt16
miR-16a	wnt7bb
miR-16a	wnt5a
miR-16a	ENSONIG00000002079
miR-16a	wnt3a
miR-16a	ADCY5
miR-16a	PLCB1
miR-16a	ep300b
miR-16a	kitb
miR-16a	crebbpb
miR-16a	wnt9a
miR-16a	creb3l2
miR-16a	kita
miR-16a	wnt7aa
miR-16a	dct
miR-16a	fzd10
miR-16a	ednrb1a
miR-16a	kitlga
miR-16a	camk2b2
miR-16a	dvl3b
miR-16a	lef1
miR-16a	wnt10a
miR-16a	adcy6a
miR-16a	ENSONIG00000000307
miR-16a	adcy6b
miR-16a	WNT7A
miR-16a	prkcba
miR-16a	kitb
miR-16a	wnt8b
miR-16a	creb1b
miR-16a	gnao1b
miR-16a	adcy6b
miR-16a	adcy9
miR-16a	camk2a
miR-16a	adcy7
miR-16a	wnt5b
miR-16a	camk2b1
miR-16a	gnai1
miR-16a	asip
miR-16a	wnt9b
miR-16a	fzd3b
miR-16a	fzd6
miR-16a	fzd8a
miR-16a	gna11b
miR-16a	kitlgb
miR-19c-3p	dct
miR-19c-3p	ENSONIG00000000307
miR-19c-3p	hrasb
miR-19c-3p	ep300a
miR-19c-3p	wnt9a
miR-19c-3p	ADCY5
miR-19c-3p	creb3l1
miR-19c-3p	adcy3b
miR-19c-3p	wnt3a
miR-19c-3p	ednrb1b
miR-19c-3p	ENSONIG00000002079
miR-19c-3p	GNAS
miR-19c-3p	adcy1a
miR-19c-3p	si:ch211-132f19.7
miR-19c-3p	si:ch211-132f19.7
miR-19c-3p	calm3b
miR-19c-3p	wnt4a
miR-19c-3p	GNAI2
miR-19c-3p	camk2g1
miR-19c-3p	adcy3b
miR-19c-3p	ADCY3
miR-19c-3p	tcf7l2
miR-19c-3p	mapk1
miR-19c-3p	tcf7l1b
miR-19c-3p	adcy1b
miR-19c-3p	wnt6b
miR-19c-3p	gnai1
miR-19c-3p	plcb3
miR-19c-3p	plcb3
miR-19c-3p	kitb
miR-19c-3p	adcy8
miR-19c-3p	adcy2a
miR-19c-3p	wnt10a
miR-19c-3p	ENSONIG00000000307
miR-19c-3p	adcy3b
miR-19c-3p	prkcbb
miR-19c-3p	crebbpa
miR-203a-3p	gnai1
miR-203a-3p	si:dkey-206f10.1
miR-203a-3p	prkcg
miR-203a-3p	wnt5b
miR-203a-3p	tcf7l2
miR-203a-3p	camk2b1
miR-203a-3p	ADCY3
miR-203a-3p	mapk1
miR-203a-3p	creb3l3l
miR-203a-3p	edn1
miR-203a-3p	wnt9b
miR-203a-3p	adcy1b
miR-203a-3p	wnt6b
miR-203a-3p	adcy6a
miR-203a-3p	wnt10a
miR-203a-3p	adcy6b
miR-203a-3p	dvl2
miR-203a-3p	gna11a
miR-203a-3p	prkcbb
miR-203a-3p	kitlga
miR-203a-3p	crebbpa
miR-203a-3p	fzd10
miR-203a-3p	lef1
miR-203a-3p	adcy9
miR-203a-3p	adcy6b
miR-203a-3p	camk2a
miR-203a-3p	kitb
miR-203a-3p	creb1b
miR-203a-3p	adcy2a
miR-203a-3p	camk2g1
miR-203a-3p	PLCB1
miR-203a-3p	creb3l1
miR-203a-3p	adcy3b
miR-203a-3p	pomca
miR-203a-3p	prkacab
miR-203a-3p	dct
miR-203a-3p	kita
miR-203a-3p	gna11a
miR-203a-3p	crebbpb
miR-203a-3p	hrasb
miR-203a-3p	GNAS
miR-203a-3p	wnt9a
miR-203a-3p	PLCB1
miR-203a-3p	dvl1b
miR-203a-3p	wnt11r
miR-203a-3p	creb3l3l
miR-203a-3p	gnao1a
miR-203a-3p	GNAI2
miR-203a-3p	camk2g1
miR-203a-3p	GNAS
miR-203a-3p	adcy1a
miR-203a-3p	dvl1b
miR-203a-3p	si:ch211-132f19.7
miR-203a-3p	gnaia
miR-2188-3p	adcy3b
miR-2188-3p	tyrp1a
miR-2188-3p	crebbpa
miR-2188-3p	wnt2bb
miR-2188-3p	adcy1a
miR-2188-3p	tcf7l1a
miR-2188-3p	tyrp1a
miR-2188-3p	adcy8
miR-2188-3p	adcy2a
miR-2188-3p	si:dkey-206f10.1
miR-2188-3p	prkcg
miR-2188-3p	prkca
miR-2188-3p	ADCY3
miR-2188-3p	adcy3b
miR-2188-3p	tcf7l1b
miR-2188-3p	ctnnb1
miR-2188-3p	ADCY3
miR-2188-3p	dvl1b
miR-2188-3p	PLCB1
miR-2188-3p	GNAI2
miR-2188-3p	GNAS
miR-2188-3p	dvl1b
miR-2188-3p	creb3l1
miR-2188-3p	pomca
miR-2188-3p	adcy2b
miR-2188-3p	wnt4b
miR-2188-3p	calm3b
miR-2188-3p	GNAS
miR-2188-3p	ep300a
miR-2188-3p	wnt7ba
miR-2188-3p	wnt10a
miR-2188-3p	adcy6a
miR-2188-3p	fzd10
miR-2188-3p	kitlga
miR-2188-3p	dvl3b
miR-2188-3p	adcy9
miR-2188-3p	gnao1b
miR-2188-3p	adcy7
miR-2188-3p	PLCB1
miR-2188-3p	kitb
miR-2188-3p	wnt8b
miR-2188-3p	camk2g1
miR-2188-3p	creb1b
miR-2188-3p	gnai1
miR-2188-3p	wnt4a
miR-2188-3p	gna11b
miR-2188-3p	mapk1
miR-2188-3p	kitlgb
miR-2188-3p	tcf7l1b
miR-2188-3p	tcf7l1a
miR-2188-3p	PLCB4
miR-2188-3p	adcy1b
miR-2188-3p	wnt6b
miR-2188-3p	wnt4a
miR-2188-3p	camk2g1
miR-2188-3p	crebbpa
miR-2188-3p	adcy1a
miR-2188-3p	PRKCA
miR-2188-3p	creb3l1
miR-2188-3p	CREB1
miR-2188-3p	si:ch211-132f19.7
miR-2188-3p	si:ch211-132f19.7
miR-2188-3p	ADCY5
miR-2188-3p	wnt3a
miR-2188-3p	wnt10b
miR-2188-3p	kita
miR-2188-3p	dct
miR-2188-3p	wnt7aa
miR-2188-3p	kitb
miR-2188-3p	crebbpb
miR-2188-3p	creb3l2
miR-2188-3p	wnt9a
miR-26a-5p	gnai1
miR-26a-5p	wnt8a
miR-26a-5p	camk2b1
miR-26a-5p	fzd3b
miR-26a-5p	PLCB4
miR-26a-5p	adcy1b
miR-26a-5p	fzd6
miR-26a-5p	fzd7a
miR-26a-5p	ENSONIG00000000307
miR-26a-5p	wnt2bb
miR-26a-5p	prkcbb
miR-26a-5p	dvl2
miR-26a-5p	ednrb1a
miR-26a-5p	crebbpa
miR-26a-5p	kitlga
miR-26a-5p	lef1
miR-26a-5p	adcy9
miR-26a-5p	adcy7
miR-26a-5p	WNT7A
miR-26a-5p	adcy2a
miR-26a-5p	creb1b
miR-26a-5p	wnt8b
miR-26a-5p	creb3l1
miR-26a-5p	ENSONIG00000021275
miR-26a-5p	PLCB2
miR-26a-5p	PLCB2
miR-26a-5p	ENSONIG00000000307
miR-26a-5p	crebbpb
miR-26a-5p	map2k1
miR-26a-5p	mitfa
miR-26a-5p	dvl1b
miR-26a-5p	wnt11r
miR-26a-5p	GNAI2
miR-26a-5p	crebbpa
miR-26a-5p	kitlgb
miR-26a-5p	dvl1b
miR-26b	fzd6
miR-26b	fzd7a
miR-26b	fzd3b
miR-26b	PLCB4
miR-26b	adcy1b
miR-26b	wnt8a
miR-26b	camk2b1
miR-26b	gnai1
miR-26b	adcy2a
miR-26b	creb1b
miR-26b	wnt8b
miR-26b	WNT7A
miR-26b	adcy7
miR-26b	adcy9
miR-26b	lef1
miR-26b	wnt2bb
miR-26b	prkcbb
miR-26b	dvl2
miR-26b	ednrb1a
miR-26b	crebbpa
miR-26b	kitlga
miR-26b	ENSONIG00000000307
miR-26b	mitfa
miR-26b	ENSONIG00000000307
miR-26b	crebbpb
miR-26b	map2k1
miR-26b	PLCB2
miR-26b	PLCB2
miR-26b	creb3l1
miR-26b	ENSONIG00000021275
miR-26b	dvl1b
miR-26b	kitlgb
miR-26b	crebbpa
miR-26b	GNAI2
miR-26b	dvl1b
miR-26b	wnt11r
miR-27d	dvl3a
miR-27d	WNT7A
miR-27d	wnt2ba
miR-27d	crebbpa
miR-27d	adcy1a
miR-27d	gnaia
miR-27d	si:ch211-132f19.7
miR-27d	wnt5a
miR-27d	PLCB2
miR-27d	kita
miR-27d	dct
miR-27d	PLCB2
miR-27d	crebbpb
miR-27d	kitlga
miR-27d	wnt9a
miR-27d	wnt10a
miR-27d	ENSONIG00000000307
miR-27d	prkcbb
miR-27d	tyrp1b
miR-27d	adcy6b
miR-27d	ednrb1a
miR-27d	kitlga
miR-27d	dvl3b
miR-27d	lef1
miR-27d	adcy6b
miR-27d	adcy9
miR-27d	gnao1b
miR-27d	WNT7A
miR-27d	PLCB1
miR-27d	map2k2b
miR-27d	kitb
miR-27d	gnai1
miR-27d	wnt5b
miR-27d	mapk1
miR-27d	fzd3b
miR-27d	fzd6
miR-27d	wnt6b
miR-27d	ADCY3
miR-27d	PLCB1
miR-27d	GNAI2
miR-27d	dvl3a
miR-27d	prkacab
miR-27d	pomca
miR-27d	adcy2b
miR-27d	hrasb
miR-27d	mitfa
miR-27d	tyrp1a
miR-27d	crebbpa
miR-27d	prkcbb
miR-27d	wnt2bb
miR-27d	dvl2
miR-27d	tyrp1a
miR-27d	adcy2a
miR-27d	mitfa
miR-27d	ADCY3
miR-27d	tcf7l2
miR-27d	camk2d2
miR-455-2-5p	wnt10b
miR-455-2-5p	gsk3b
miR-455-2-5p	PLCB2
miR-455-2-5p	mitfa
miR-455-2-5p	wnt9a
miR-455-2-5p	fzd3a
miR-455-2-5p	fzd7b
miR-455-2-5p	PLCB1
miR-455-2-5p	wnt3
miR-455-2-5p	crebbpa
miR-455-2-5p	fzd7a
miR-455-2-5p	gnai1
miR-455-2-5p	gnao1b
miR-455-2-5p	adcy8
miR-455-2-5p	PLCB1
miR-455-2-5p	adcy2a
miR-455-2-5p	crebbpa
miR-455-2-5p	kitlga
miR-455-2-5p	wnt1
miR-722	gnai1
miR-722	asip
miR-722	plcb3
miR-722	si:dkey-206f10.1
miR-722	calm1b
miR-722	plcb3
miR-722	wnt8a
miR-722	tcf7l2
miR-722	prkca
miR-722	ADCY3
miR-722	camk2b1
miR-722	mapk1
miR-722	edn1
miR-722	wnt9b
miR-722	fzd3b
miR-722	adcy1b
miR-722	ENSONIG00000000307
miR-722	wnt10a
miR-722	tyrp1b
miR-722	tyrp1a
miR-722	adcy6b
miR-722	adcy3b
miR-722	dvl2
miR-722	prkcbb
miR-722	wnt2bb
miR-722	kitlga
miR-722	lef1
miR-722	fzd2
miR-722	gnao1b
miR-722	tyrp1a
miR-722	kitb
miR-722	PLCB1
miR-722	adcy2a
miR-722	camk2g1
miR-722	wnt8b
miR-722	PLCB1
miR-722	ENSONIG00000021275
miR-722	creb3l1
miR-722	ep300b
miR-722	wnt7bb
miR-722	wnt3a
miR-722	pomca
miR-722	ENSONIG00000002079
miR-722	prkacab
miR-722	wnt7bb
miR-722	wnt5a
miR-722	wnt4b
miR-722	PLCB2
miR-722	calm3b
miR-722	dct
miR-722	PLCB2
miR-722	kita
miR-722	hrasb
miR-722	crebbpb
miR-722	map2k1
miR-722	wnt9a
miR-722	kitlga
miR-722	calm3b
miR-722	PLCB1
miR-722	ADCY3
miR-722	wnt11r
miR-722	ctnnb1
miR-722	PLCB1
miR-722	camk2g1
miR-722	wnt2ba
miR-722	wnt3
miR-722	GNAS
miR-722	PRKCA
miR-722	gnaia
miR-724	pomcb
miR-724	kitlga
miR-724	crebbpa
miR-724	prkcbb
miR-724	prkcbb
miR-724	fzd6
miR-724	tcf7l1a
miR-724	fzd3b
miR-724	ADCY3
miR-724	prkca
miR-724	wnt8a
miR-724	plcb3
miR-724	plcb3
miR-724	si:dkey-206f10.1
miR-724	CAMK2G
miR-724	crebbpa
miR-724	GNAI2
miR-724	PLCB1
miR-724	wnt9a
miR-724	kras
miR-724	prkacab
miR-724	wnt5a
miR-724	ENSONIG00000021275
miR-724	creb3l1
miR-724	kras
miR-724	ADCY5
miR-724	PLCB1
miR-727-3p	crebbpa
miR-727-3p	wnt2ba
miR-727-3p	calm3b
miR-727-3p	PLCB1
miR-727-3p	si:ch211-132f19.7
miR-727-3p	map2k2a
miR-727-3p	si:ch211-132f19.7
miR-727-3p	kitlgb
miR-727-3p	creb3l1
miR-727-3p	adcy1a
miR-727-3p	ADCY5
miR-727-3p	CAMK2D
miR-727-3p	PLCB1
miR-727-3p	ep300b
miR-727-3p	creb3l1
miR-727-3p	map2k1
miR-727-3p	ep300a
miR-727-3p	creb3l1
miR-727-3p	ENSONIG00000000307
miR-727-3p	creb3l2
miR-727-3p	PLCB2
miR-727-3p	PLCB2
miR-727-3p	crebbpa
miR-727-3p	dvl2
miR-727-3p	prkcbb
miR-727-3p	camk2b2
miR-727-3p	adcy1a
miR-727-3p	ENSONIG00000000307
miR-727-3p	adcy6a
miR-727-3p	wnt10a
miR-727-3p	prkcbb
miR-727-3p	adcy6b
miR-727-3p	adcy2a
miR-727-3p	adcy6b
miR-727-3p	creb3l3a
miR-727-3p	prkcg
miR-727-3p	plcb3
miR-727-3p	gnai1
miR-727-3p	creb3l3a
miR-727-3p	plcb3
miR-727-3p	si:dkey-206f10.1
miR-727-3p	adcy1b
miR-727-3p	PLCB4
miR-727-3p	wnt9b
miR-727-3p	ADCY3
miR-727-3p	camk2b1
miR-727-3p	prkca
miR-727-3p	edn1
miR-727-3p	mapk1
miR-92b-3p	adcy6b
miR-92b-3p	fzd2
miR-92b-3p	crebbpa
miR-92b-3p	wnt2bb
miR-92b-3p	adcy6b
miR-92b-3p	adcy8
miR-92b-3p	map2k2b
miR-92b-3p	creb3l3l
miR-92b-3p	fzd1
miR-92b-3p	ADCY3
miR-92b-3p	camk2b1
miR-92b-3p	wnt8a
miR-92b-3p	adcy1b
miR-92b-3p	raf1a
miR-92b-3p	crebbpa
miR-92b-3p	GNAS
miR-92b-3p	ENSONIG00000021275
miR-92b-3p	ADCY5
miR-92b-3p	wnt7bb
miR-92b-3p	wnt7bb
miR-92b-3p	raf1a
miR-92b-3p	lef1
miR-92b-3p	wnt10b
miR-92b-3p	hrasb
miR-92b-3p	crebbpb
miR-92b-3p	ep300a

## Sheet: Table S5
Table S5 The KEGG pathway analysis of target genes of DEMs in different skin color of red tilapia
Term	ID	Input number	Background number	P-Value	Corrected P-Value	Input
Pathways in cancer	ko05200	516	561	0.585857	0.854494	rhoac;f2r;gnb3b;gnb5b;prkcbb;ENSONIG00000012578;stat5.1;TILRAD51;itga6b;ENSONIG00000001749;ctbp1;fzd7b;ENSONIG00000012071;ppardb;ENSONIG00000006478;ccne2;gnb4b;HGF;map2k1;ENSONIG00000001557;ENSONIG00000020185;ptgs2b;lpar5b;dvl3a;kita;TRAF2;gli2b;faslg;ENSONIG00000010477;TPR;wnt8a;map2k2a;cdk4;ENSONIG00000013987;ENSONIG00000005674;wnt16;rasgrp4;adcy7;lpar5b;ENSONIG00000006552;pdgfrb;fn1a;rxraa;lpa…
Neuroactive ligand-receptor interaction	ko04080	489	517	0.405245	0.854494	ENSONIG00000005394;GRIN1;ENSONIG00000019842;f2r;chrm3a;ADRA2A;ENSONIG00000017286;gabrd;SSTR5;ntsr1;gabbr2;CALCRL;chrnb3b;ENSONIG00000005176;gabra5;chrna6;ENSONIG00000006934;CCKBR;TGTH-RII;CCK-1;lpar5b;DRD1;ENSONIG00000010574;ENSONIG00000021202;hcrtr2;ENSONIG00000010579;ENSONIG00000018127;nr3c1;chrng;grin2ab;npb;ENSONIG00000005676;adra2da;p2ry13;GRIN2B;NPBWR2;SCTR;htr5a;lpar5b;lpar5b;vipr1b;prlr2;…
PI3K-Akt signaling pathway	ko04151	434	492	0.802783	0.889503	col6a2;f2r;gnb3b;gnb5b;ppp2r2d;pdpk1b;ENSONIG00000012475;ENSONIG00000015950;itga6b;ENSONIG00000001749;creb3l2;rptor;vtnb;TNXB;gnb4b;HGF;map2k1;lpar5b;kita;faslg;ENSONIG00000010477;eif4e2;map2k2a;cdk4;ENSONIG00000013987;PKN3;lpar5b;col6a3;ENSONIG00000006552;pdgfrb;fn1a;rxraa;ngf;nradd;ppp2r3c;col1a2;lpar5b;lpar5b;gnb3a;PHLPP1;itgb1b.2;prlr2;ITGA5;si:dkey-204f11.64;SGK3;itgb3b;rps6kb1a;FGF8;il7r;g6…
Endocytosis	ko04144	357	388	0.573699	0.854494	rhoac;rab5ab;CYTH3;f2r;spg20b;G2S6A6;vps26a;mvb12bb;arfgef2;pard6b;bin1;pip5k1cb;hsp70.3;kita;snx5;hsc70;arpc1b;ACAP3;RUFY1;agap1;git2b;wipf1;GRK7;grk1a;CYTH2;pip5k1aa;erbb3a;LDLR;cdc42;tgfbr1b;cyth4b;arfgef1;TGFB3;RHOC;ENSONIG00000004109;CHMP1B;rab8a;ENSONIG00000011081;MVB12A;fam21c;tgfb2;KIF5B;CLTCL1;smurf1;pld2;zfyve16;pip5k1ca;csf1ra;vps26b;pip5kl1;sh3glb2b;stambpb;ENSONIG00000000774;PSD2;vps…
HTLV-I infection	ko05166	329	368	0.714313	0.854494	baxb;PDGFB;G2S6A6;ikbkg;ENSONIG00000008406;map3k3;ENSONIG00000005069;CHUK;gps2;ENSONIG00000017390;ENSONIG00000016686;ENSONIG00000005063;fzd3a;tbpl1;lck;ENSONIG00000015717;pik3r3a;glut1;atm;kat2b;stat5.1;htatip;atf1;tgfb2;elk4;dvl3a;ENSONIG00000001749;wnt2ba;mybl2;msxd;cdc27;myca;fzd7b;wnt8a;map2k4a;si:rp71-17i16.5;ENSONIG00000005387;WNT7A;adcy1a;wnt9a;pttg1;crtc1a;MSX2;akt2;ENSONIG00000007085;ENS…
MAPK signaling pathway	ko04010	318	345	0.56204	0.854494	MAP3K12;PDGFB;daxx;ikbkg;map3k3;mapk7;ENSONIG00000012303;crk;ENSONIG00000011606;ENSONIG00000006478;CACNA2D4;SRF;cdc42l;pdgfb;prkcg;cacnb2a;fgf7;pla2g4a;map2k4b;cacng8b;cacng7b;TRAF2;ppm1aa;cacna1r;arrb1;tgfb2;ppm1nb;CACNA2D1;ENSONIG00000020185;CHUK;flnbl;raf1a;maptb;PAK2;cdc42;cdc42;MAP3K12;ntf3;map2k4a;MAP3K6;cacng3a;RASGRP2;flna;ENSONIG00000005387;RASGRF2;map3k4;fgf1b;akt2;grb2b;RPS6KA5;map2k1;…
Rap1 signaling pathway	ko04015	306	332	0.561714	0.854494	PDGFB;rhoac;VEGFA;SIPA1L1;ralaa;ENSONIG00000012303;crk;ENSONIG00000006478;PRKCA;prkcg;pdgfb;PLCB2;FYB;fgf7;GRIN2B;SIPA1L3;pard6a;si:dkey-206f10.1;lpar2b;MAGI2;arap3;F2RL3;rapgef5b;gnaia;fgf3;ENSONIG00000001749;PDGFD;pard6b;PRKD2;raf1a;drd2a;GRIN1;cdc42;insb;PLCB1;dock4b;ACTG1;id1;ENSONIG00000004493;si:rp71-17i16.5;ENSONIG00000004496;adcy8;adcy1a;ENSONIG00000011065;fgf1b;akt2;CTNND1;HGF;map2k1;ENS…
Proteoglycans in cancer	ko05205	294	315	0.498766	0.854494	RDX;ctnnb1;rhoac;VEGFA;sdc2;mtor;ENSONIG00000006478;fzd3a;prkcg;prkcbb;ENSONIG00000019960;pdpk1b;wnt10a;rock2a;gpc1b;cblb;itpr2;ENSONIG00000005515;tgfb2;ENSONIG00000001749;wnt2ba;wnt7ba;shhb;ihha;ppp1cab;cdc42;myca;hif1al;fzd7b;ACTG1;pdcd4b;ctsla;il12bb;rnasen;met;ENSONIG00000005387;WNT7A;hpse2;ctsl.1;wnt9a;vtnb;fzd3b;AKT3;IL12B;HGF;map2k1;hpse;ctsl.1;pik3r3a;wnt6b;LPXN;stat2;ENSONIG00000011606;w…
cAMP signaling pathway	ko04024	287	306	0.475224	0.854494	GRIN3A;rhoac;GRIN1;mapk9;atp1a1b;orai1b;f2r;drd2l;grin2db;AKT3;ednraa;GPR119;GRIN2B;si:dkey-206f10.1;rock2a;SSTR5;SSTR5;SSTR2;DRD1;chrm2b;gnaia;ENSONIG00000020185;ENSONIG00000001749;gabbr2;pld2;ppp1cab;drd2a;npy;adrb2b;pparab;pde4d;creb3l2;vipr2;htr1aa;adcy1a;npr1a;VAV1;sox9a;cacna1c;akt2;GPR42;map2k1;atp2b2;adcyap1r1a;atp1a3b;sox9a;mapk8b;adrb3a;gabbr1b;pik3r3a;NPR1;crebbpb;ENSONIG00000010477;nf…
Calcium signaling pathway	ko04020	283	323	0.783128	0.879279	ENSONIG00000006360;orai2;CCKAR;grin2ca;GRIN1;ENSONIG00000020853;ENSONIG00000006478;stim2b;orai1b;f2r;chrm3a;prkcg;grin2db;ENSONIG00000014939;prkcbb;ednraa;ENSONIG00000012475;ENSONIG00000015445;si:dkey-206f10.1;PDE1B;ENSONIG00000014935;cacna1r;chrm2b;ntsr1;ENSONIG00000014941;ENSONIG00000004655;plcd3b;chrm5a;GRM5;adrb2b;PLCB1;ORAI1;slc8a4b;phkg1a;atp2b4;ENSONIG00000020996;plcd4b;mylk4a;ptk2bb;adcy1…
Regulation of actin cytoskeleton	ko04810	282	304	0.52928	0.854494	PDGFB;ENSONIG00000020087;ENSONIG00000020086;cdc42;ins;ENSONIG00000012303;crk;WASF1;itgb8;iqgap2;f2r;chrm3a;ITGA9;pdgfb;arhgef7a;itga6l;VCL;rock2a;pip5k2;ssh2a;IQGAP3;chrm2b;PDGFD;itga6b;ENSONIG00000001749;MSN;pip5k1ca;PAK2;cdc42;insb;ARPC4;baiap2b;pak4;pip5k1cb;scin;cyfip2;gsna;mylk4a;itga10;FGD3;FGF20B;fgf1b;ENSONIG00000020089;vcla;FGFR1;map2k1;RDX;mylpfa;im:7148400;LPXN;pik3r3a;itga4;ENSONIG000…
Focal adhesion	ko04510	274	290	0.441693	0.854494	tnc;PDGFB;rhoac;VEGFA;COL1A1;col2a1b;PAK2;crk;mylpfa;col6a2;ENSONIG00000007640;ITGA9;pdgfb;COMP;prkcbb;itga6l;VCL;fynb;rock2a;ppp1r12a;col9a2;LPXN;flt1;PDGFD;itga6b;ENSONIG00000001749;fyna;ppp1cab;itga1;cdc42;vwf;col6a1;col6a6;LAMC2;col6a6;relnl;mylk4a;itga10;itga11a;itgb8;vcla;AKT3;HGF;lamc1;map2k1;cav2;im:7148400;mapk8b;pik3r3a;lama2;itga4;prkcg;ENSONIG00000010477;col4a3;cdc42l;LAMB1;COL6A2;ITG…
Axon guidance	ko04360	272	283	0.36378	0.854494	rhoac;si:ch211-113g11.6;wnt5a;fyna;PAK2;ENSONIG00000006478;EPHA5;unc5db;SEMA4D;nrp1a;cdk5;SEMA4C;sema6d;bmpr1ba;fynb;pard6a;NTNG2;rock2a;cxcr4b;ssh2a;nadl1.1;gnaia;ENSONIG00000001749;sema4aa;shhb;raf1a;epha4l;slit1a;trpc6b;unc5c;NTN5;srgap3;si:rp71-17i16.5;met;wnt5b;limk1a;ENSONIG00000006304;srgap2b;rgs3a;ENSONIG00000017919;lrrc4.2;cdc42l;wdr92;bmpr2a;fzd3a;ENSONIG00000014925;EPHB1;sema4ga;ENSONI…
Ras signaling pathway	ko04014	266	298	0.703581	0.854494	PDGFB;rhoac;ikbkg;VEGFA;flt1;CHUK;ENSONIG00000012303;rab5ab;ENSONIG00000006478;gng13b;efna5b;prkcg;gnb5b;prkcbb;rasa3;pla2g4a;rras;si:rp71-17i16.5;gnb3a;rab5aa;pla2g1b;rapgef5b;ENSONIG00000011200;ENSONIG00000001749;ralaa;raf1a;PAK2;cdc42;insb;shoc2;GRIN1;RASA2;RGL3;RASGRP2;ENSONIG00000008291;kdr;RASGRF2;ENSONIG00000011065;fgf1b;AKT3;ENSONIG00000006674;grb2b;HGF;map2k1;zgc:154040;mapk8b;kita;rel;r…
Epstein-Barr virus infection	ko05169	249	300	0.917155	0.963917	ENSONIG00000006360;ENSONIG00000003482;G2S6A6;ikbkg;ENSONIG00000008406;ENSONIG00000005069;CCNA2;ighv14-1;akt2;YWHAE;tbpl1;CSNK2A1;ENSONIG00000014939;ENSONIG00000012475;si:rp71-17i16.5;map2k4b;psmc4;ENSONIG00000014935;psmd2;TRAF2;ywhabl;ENSONIG00000001749;CHUK;nfkbie;ENSONIG00000014941;ENSONIG00000004655;myca;ENSONIG00000014376;ywhag2;map2k4a;ENSONIG00000020996;nfkbiaa;gtf2e1;psmc3;AKT3;ENSONIG0000…
Phospholipase D signaling pathway	ko04072	245	281	0.785355	0.879279	PDGFB;lpar5b;PPAP2A;fyna;mtor;CYTH3;f2r;syk;pdgfb;ENSONIG00000014939;AKT3;DNM1;TSC2;pla2g4a;cyth4a;si:dkey-206f10.1;lpar2b;cyth1a;ENSONIG00000014935;ppap2c;agpat2;ENSONIG00000001749;ralaa;zgc:158309;ENSONIG00000014941;ENSONIG00000004655;agpat4;GRM5;insb;PLCB1;cyth1b;DGKI;ENSONIG00000020996;adcy1a;dgkh;ENSONIG00000006478;avpr1b;AKT3;grm1a;map2k1;ighv14-1;ENSONIG00000012475;ENSONIG00000004572;pld1b…
Tuberculosis	ko05152	244	290	0.886833	0.9484	baxb;ENSONIG00000020087;ENSONIG00000020086;rab5ab;mrc1b;ENSONIG00000020089;ENSONIG00000006325;ENSONIG00000014149;ENSONIG00000014939;ENSONIG00000013369;ENSONIG00000012475;ATP6V0D2;ripk2;rab5aa;ENSONIG00000014935;plk3;tgfb2;ifnphi4;ifnphi4;ATP6V0C;ENSONIG00000014941;ENSONIG00000004655;MRC2;irak4;RAB7A;il12bb;mapk1;ENSONIG00000020996;ORNI-DBA;ENSONIG00000005387;ENSONIG00000004520;atp6v0a1a;C3;hspa9;…
Viral carcinogenesis	ko05203	243	274	0.722158	0.854494	baxb;ENSONIG00000003482;cdc42;rhoac;ikbkg;ENSONIG00000008406;ENSONIG00000005069;CCNA2;rbl1;HDAC7;YWHAE;tbpl1;gtf2h3;G2S6A6;ENSONIG00000011276;ENSONIG00000011274;ENSONIG00000011275;ATP6V0D2;kat2b;cdk6;stat5.1;TRAF2;ywhabl;PKLR;egr3;hdac6;ENSONIG00000001749;ENSONIG00000020001;ccne1;cdc42;scinla;creb3l2;rel;ubr4;atp6v0d1;hdac9b;ENSONIG00000020408;casp8l2;hnrnpk;hnrpkl;ENSONIG00000007085;C3;hdac4;pik…
Cell adhesion molecules (CAMs)	ko04514	238	266	0.685386	0.854494	G2S6A6;ENSONIG00000008406;ENSONIG00000005069;sdc2;itgb2;ENSONIG00000021405;itgb8;ENSONIG00000005063;CNTN1;ITGA9;itga6l;CADM1;nlgn2a;NTNG2;cd4;nadl1.1;itga6b;ENSONIG00000020001;nrxn3a;zgc:154006;NRXN2;ptprfa;PTPRM;ENSONIG00000004493;ENSONIG00000004496;cd8a;cldn10l2;cldn10b;cdh5;ENSONIG00000008682;ENSONIG00000011879;ENSONIG00000008478;NRCAM;oclna;lrrc4.2;nlgn4a;CDH2;CDH4;ORNI-DBA;PTPRM;ENSONIG00000…
Phagosome	ko04145	237	291	0.942808	0.97529	G2S6A6;ENSONIG00000008406;ENSONIG00000005069;rab5ab;mrc1b;ighv14-1;ENSONIG00000005063;ATP6V1B1;ncf4;ENSONIG00000013369;ENSONIG00000012475;ATP6V0D2;nox1;rab5aa;ENSONIG00000014935;ENSONIG00000015950;MBL2;MBL2;DYNC2H1;ENSONIG00000020001;ATP6V0C;ENSONIG00000014941;ENSONIG00000004655;MRC2;tubb6;tuba8l;ACTG1;RAB7A;ctsla;cyba;eea1;ENSONIG00000020996;ENSONIG00000004520;noxa1;atp6v0a1a;ORNI-DBA;DYNC1H1;st…
cGMP-PKG signaling pathway	ko04022	231	250	0.54694	0.854494	atp2b1b;kcnj8;rhoac;mef2d;IRS2;gata4;SRF;atf4b1;mef2ca;PLCB2;kcnma1a;ednraa;ADRA2A;slc8a4b;si:dkey-206f10.1;rock2a;adora1;srfa;gucy1b3;myl9b;ENSONIG00000015884;ppp1cab;insb;PLCB1;IRS1;creb3l2;ppp3cb;mylk4a;adcy1a;npr1a;GUCY1A2;ATP1A1;IRS4;AKT3;trpc6a;map2k1;ENSONIG00000000307;ppp3ccb;atp1a3b;wdr92;itpr2;ENSONIG00000006075;adrb3a;prkg1b;pik3r3a;NPR1;ENSONIG00000010477;insra;nfatc1;calm3b;prkcea;sl…
Herpes simplex infection	ko05168	226	256	0.733103	0.854494	ENSONIG00000015690;ENSONIG00000009428;G2S6A6;per1b;ENSONIG00000008406;ENSONIG00000005069;irf7;ENSONIG00000005063;tbpl1;taf6l;ikbkg;taf10;ENSONIG00000003296;ppp1cc;skp1;ifnphi4;ifnphi4;ENSONIG00000004432;CHUK;ENSONIG00000002889;med8;ppp1cab;TAF4;srsf5b;per3;il12bb;mavs;c5;si:dkey-57h18.2;casp8l2;hnrnpk;hnrpkl;IL12B;ENSONIG00000007085;C3;daxx;mapk8b;srsf1a;TRAF2;tbp;faslg;crebbpb;alyref;ENSONIG0000…
Oxytocin signaling pathway	ko04921	216	229	0.459359	0.854494	ENSONIG00000006360;mapk7;rhoac;ENSONIG00000006478;CACNA2D4;prkcg;mef2ca;PLCB2;cacnb2a;eef2k;pla2g4a;si:dkey-206f10.1;rock2a;KCNJ6;cacng7b;kcnj2a;gnaia;CACNA2D1;myl9b;ppp1cab;ENSONIG00000015566;PLCB1;rcan1b;cacng3a;KCNJ4;mylk4a;adcy1a;prkag2b;npr1a;GUCY1A2;mylkb;prkaa1;map2k1;prkag3b;ppp3ccb;prkab1a;wdr92;ptgs2b;itpr2;ENSONIG00000006075;KCNJ12;pik3r3a;NPR1;myl6;ENSONIG00000010477;nfatc1;calm3b;map…
Adrenergic signaling in cardiomyocytes	ko04261	212	226	0.483078	0.854494	ENSONIG00000006478;CACNA2D4;atf4b1;PLCB2;ppp2r2d;cacnb2a;si:dkey-206f10.1;cacng8b;cacng7b;tpm4a;ACTC1;gnaia;CACNA2D1;ENSONIG00000001749;scn1bb;ppp1cab;adrb2b;PLCB1;creb3l2;MYL4;cacng3a;adcy1a;ATP1A1;AKT3;RPS6KA5;ENSONIG00000000307;atp1a3b;adrb3a;ENSONIG00000001735;pik3r3a;ENSONIG00000010477;calm3b;atp1a3a;adra1bb;atp1b1a;mapk12b;adcy7;ADRA1B;cacnb1;atp2b3b;CACNA2D2;PPP1CB;ENSONIG00000008230;PLCB1…
Influenza A	ko05164	212	229	0.538481	0.854494	irf7;ENSONIG00000006478;ENSONIG00000007378;map2k4b;map2k2a;TRIM47;ifnphi4;ifnphi4;si:dkey-179k24.5;ENSONIG00000001749;raf1a;AGFG2;map2k4a;il12bb;mavs;furinb;hdr;ORNI-DBA;AKT3;IL12B;dnajc3;map2k1;hsp70.3;mapk8b;ENSONIG00000011606;ENSONIG00000010574;pik3r3a;faslg;dnajb1a;ENSONIG00000010477;map2k7;hsc70;ENSONIG00000010579;cycsb;ENSONIG00000016612;TRIM47;ENSONIG00000016616;rae1;ENSONIG00000003602;eif…
Transcriptional misregulation in cancer	ko05202	212	254	0.889079	0.9484	ETV5;PDGFB;igfbp3;flt1;prom1b;meis1;mef2ca;ldb1a;mycn;ENSONIG00000012475;atm;eya1;fli1b;tmprss2;smad1;ENSONIG00000014935;atf1;rxrba;pax5;ENSONIG00000014941;ENSONIG00000004655;zgc:77158;myca;bcl6a;bmp2k;ENSONIG00000020996;met;fus;mdm2;pparg;ENSONIG00000007577;wt1b;foxo1b;ewsr1b;fev;tspan7;rel;klf3;TGFBR2;tfe3a;ENSONIG00000009962;cebpb;tcf3b;tp53;ss18;jupa;ddx5;ENSONIG00000013987;ENSONIG00000005674…
Cytokine-cytokine receptor interaction	ko04060	208	221	0.469837	0.854494	PDGFB;VEGFA;flt1;tnfsf11;ENSONIG00000010866;acvr1l;GHR2;ENSONIG00000001406;ENSONIG00000011276;ENSONIG00000011274;ENSONIG00000011275;ENSONIG00000007648;cd40;cxcr4b;CCL20;tgfb2;ifnphi4;ifnphi4;crfb9;ccr9a;il12bb;met;ENSONIG00000005387;prl;hdr;prlra;prl;csf2rb;HGF;acvr2aa;inhbb;ENSONIG00000010876;ENSONIG00000010875;ENSONIG00000004572;bmpr2a;kita;ENSONIG00000011606;ENSONIG00000013870;faslg;il6st;ENSO…
Chemokine signaling pathway	ko04062	203	226	0.659595	0.854494	rhoac;ikbkg;CHUK;crk;ENSONIG00000010866;gng13b;FOXO6;gnb5b;plcb3;ENSONIG00000011276;prkcbb;ENSONIG00000011274;ENSONIG00000011275;ENSONIG00000007648;si:dkey-206f10.1;rock2a;stat5.1;cxcr4b;CXCR5;arrb1;gnaia;ENSONIG00000001749;GRK6;raf1a;hck;ccr9a;cdc42;PLCB1;si:rp71-17i16.5;RASGRP2;adcy1a;VAV1;AKT3;map2k1;grk5;foxo3a;ENSONIG00000010876;ENSONIG00000010875;ENSONIG00000004572;LPXN;pik3r3a;gnb3b;ENSONI…
Hippo signaling pathway	ko04390	202	212	0.421238	0.854494	ctgfa;PPP2R2A;YWHAE;ppp2r2d;snai1b;lats2;bmpr1ba;pard6a;ENSONIG00000012578;tp53bp2;smad1;ENSONIG00000017267;ywhabl;tgfb2;fzd1;wnt2ba;pard6b;ppp1cab;myca;fzd7b;id1;ENSONIG00000004493;tcf7l2;ENSONIG00000004496;ENSONIG00000005387;gli2b;ENSONIG00000016755;fgf1b;crb2a;GLI2;llgl1;smad3a;wnt6b;fzd3a;dvl3a;wnt10b;wnt1;bmp5;mych;fzd8a;tp73;ENSONIG00000010360;crb1;wnt4b;bmp7a;WWC1;SMAD4;fbxw11a;fzd7a;wisp2…
Tight junction	ko04530	202	227	0.694557	0.854494	rhoac;ENSONIG00000021405;ENSONIG00000006478;MPDZ;prkcg;ppp2r2d;prkcbb;cdc42l;pard6a;cgnb;ck2b;ENSONIG00000017267;myhz2;MAGI2;gnaia;EPB41L1;ENSONIG00000015884;cdc42;MYH3;myh10;jam3b;cldn10l2;cldn10b;MYH13;myh9b;ENSONIG00000008682;AKT3;ENSONIG00000008478;oclna;RHOA;cldn11b;llgl1;mylpfa;ENSONIG00000001736;cldn15a;MYH13;tjap1;myh9a;MYH13;cdc42l;prkcq;cgna;cldne;cdk4;MYH11;ACTN4;vapal;ENSONIG000000144…
MicroRNAs in cancer	ko05206	200	209	0.404882	0.854494	tnc;PDGFB;rhoac;VEGFA;IRS2;mapk7;crk;mtor;marcksb;ENSONIG00000006478;fzd3a;prkcg;pdgfb;prkcbb;atm;ENSONIG00000007738;cdk6;cdca5;tgfb2;ENSONIG00000015884;ccne1;zgc:77158;myca;ENSONIG00000014376;sirt1;pdcd4b;IRS1;SLC7A1;dicer1;tp63;igf2bp1;rptor;ENSONIG00000005387;pim2;ENSONIG00000012076;hnrnpk;IRS4;SHC4;RPS6KA5;map2k1;RDX;trim71;zeb2b;dnmt3aa;ptgs2b;bmpr2a;notch3;SOCS1;mych;dnmt3;kif23;erbb3b;prkc…
Apoptosis	ko04210	199	217	0.576774	0.854494	baxb;daxx;ikbkg;CHUK;ENSONIG00000004670;casp7;PRF1;atf4b1;spna2;pdpk1b;atm;ctsba;PRF1;PRF1;PRF1;PRF1;PRF1;ENSONIG00000001749;dab2ipb;raf1a;tuba8l;CAPN12;diabloa;MAP3K6;mapk8b;ctsl.1;hdr;casp8l2;CTSS;AKT3;csf2rb;map2k1;ptpn13;itpr2;akt2;TRAF2;pik3r3a;faslg;ENSONIG00000010477;casp2;aifm1;ctsz;tp53;gadd45ab;map2k2a;ENSONIG00000007243;TUBA1B;SEPT4;LMNA;ctskl;map3k5;birc2;ctsl.1;rela;ctsl.1;dffb;CAPN1…
Purine metabolism	ko00230	196	208	0.467055	0.854494	PKLR;entpd6;pold3;polr2i;adsl;pola2;polr2a;adprm;pde6b;rrm1;si:dkey-206f10.1;polr2b;nt5e;urad;gucy1b3;zgc:110540;pde4cb;PDE1B;pgm2;pgm1;hprt1;pde4d;pnp5b;ak8;polr3h;adcy1a;urah;polr3c;npr1a;GUCY1A2;ada;NT5C;pnp5a;ENSONIG00000000307;cant1a;ak7b;ENSONIG00000006075;uox;gmpr2;adssl1;impdh1b;NPR1;prune;polr2d;entpd4;atic;pde5ab;adcy9;ENSONIG00000006174;entpd3;NT5C3B;gucy1a3;nme2b.2;ak3;pfas;ak7a;adcy7…
FoxO signaling pathway	ko04068	187	193	0.363045	0.854494	IRS2;CHUK;prmt1;homer1b;pdpk1b;HOMER1;setd7;s1pr1;pck1;tgfb2;ENSONIG00000001749;cat;insb;sirt1;IRS1;bcl6a;ENSONIG00000005387;bnip4;IRS4;AKT3;grm1a;prkaa1;ENSONIG00000017919;map2k1;prkag3b;foxo3a;smad3a;mapk8b;pik3r3a;faslg;plk4;ENSONIG00000010477;insra;sgk2a;CCNG2;ENSONIG00000010360;gadd45ab;map2k2a;plk2b;SMAD4;EGFR;prkag3a;ENSONIG00000005674;pck2;smad4;ccng2;cd40lg;rag1;si:dkey-101k6.5;atm;sod2;…
Signaling pathways regulating pluripotency of stem cells	ko04550	183	194	0.465466	0.854494	tcf3a;IL31RA;pax6l;ndr2;meis1;acvr1l;fzd3a;kat6a;bmpr1ba;bmpr2a;smad1;ACVR1;PCGF3;hesx1;fzd1;wnt2ba;raf1a;myca;fzd7b;id1;smad5;tbx3a;WNT7A;wnt9a;wnt1;AKT3;map2k1;inhbb;ENSONIG00000001557;pik3r3a;wnt6b;wnt10a;dvl3a;wnt10b;rif1;ENSONIG00000013870;mych;pcgf5a;il6st;ENSONIG00000010477;ACVR1C;ENSONIG00000005956;INHBB;tcf3b;ENSONIG00000010360;wnt4b;map2k2a;il12rb2l;hnf1a;jak1;onecutl;ENSONIG00000013987…
mTOR signaling pathway	ko04150	183	195	0.485395	0.854494	rhoac;CHUK;mtor;ENSONIG00000006478;fzd3a;ATP6V1B1;prkcg;atp6v1h;rps6ka3a;SLC3A2;TSC2;ulk3;slc38a9;ENSONIG00000001749;wnt2ba;RPS6KB2;insb;fzd7b;IRS1;rptor;ulk2;WNT7A;tti1;lamtor1;wnt9a;AKT3;deptor;map2k1;sec13;wnt6b;wnt10a;dvl3a;ENSONIG00000002196;wnt10b;wnt1;pik3r3a;ENSONIG00000011606;fzd8a;ENSONIG00000010477;insra;ENSONIG00000005976;lamtor5;rragcb;eif4e2;wnt4b;map2k2a;prkcbb;wnt16;ulk1a;tbc1d7;p…
Protein processing in endoplasmic reticulum	ko04141	182	204	0.677942	0.854494	baxb;SEC61A1;UBQLN1;sel1l;atf4b1;rad23aa;ube2g1a;skp1;ssr4;wfs1a;UBE2G1;sec23a;atf6;uggt2;bag2;man1a1;cryaba;edem2;syvn1;ero1lb;sec31a;dnaja2l;SAR1A;dnajc3;hspa5;sec13;ddost;hsp70.3;mapk8b;rrbp1a;derl2;HSPA4L;canx;dnajb1a;nsfl1c;map2k7;hsc70;mogs;SEC24B;DNAJA4;hyou1;nfe2l2a;ENSONIG00000007243;eif2ak2;si:ch211-282j22.3;bcap31;ENSONIG00000007551;wfs1b;sar1ab;prkcsh;itm1;ube4b;CKAP4;hspa5;dnajb12a;C…
Leukocyte transendothelial migration	ko04670	179	202	0.700538	0.854494	rhoac;ENSONIG00000006478;prkcg;ncf4;prkcbb;VCL;rock2a;cxcr4b;gnaia;myl9b;MSN;cdc42;cyba;jam3b;ENSONIG00000006552;cldn10l2;cldn10b;cdh5;ENSONIG00000008682;ENSONIG00000011879;ENSONIG00000008478;oclna;RHOA;cldn11b;GNAI2;mylpfa;LPXN;ctnnd1;cldn15a;pik3r3a;itga4;ENSONIG00000010477;PECAM1;cdc42l;itk;cldne;ACTN4;mapk12b;ezra;jam2b;cldn15la;ENSONIG00000021458;CLDN23;VASP;arhgap35a;mllt4;arhgap35;VAV1;ptp…
Wnt signaling pathway	ko04310	175	184	0.436273	0.854494	rhoac;ENSONIG00000006478;fzd3a;prkcg;PLCB2;prkcbb;invs;siah1;rock2a;ck2b;skp1;wnt10a;fzd1;wnt2ba;vangl1;ctbp1;PLCB1;fzd7b;wnt8a;ruvbl1;ppp3cb;WNT7A;tbl1x;ppardb;porcnl;RHOA;rhoab;ENSONIG00000001557;wdr92;wnt6b;mapk8b;dvl3a;bambia;wnt10b;wnt1;mych;fzd8a;nfatc1;fosl1a;tp53;VANGL2;SMAD4;fbxw11a;ENSONIG00000013987;wnt16;smad4;daam1b;wnt5b;wnt2bb;PLCB1;AXIN1;CAMK2G;wnt7ba;ENSONIG00000017280;fzd6;RHOC;…
Hepatitis B	ko05161	172	185	0.522407	0.854494	baxb;ikbkg;CHUK;CCNA2;ENSONIG00000006478;prkcg;prkcbb;map2k4b;cdk6;stat5.1;ddb2;ywhabl;tgfb2;ifnphi4;ifnphi4;ENSONIG00000001749;raf1a;myca;map2k4a;creb3l2;mavs;ENSONIG00000005387;nfkbiaa;casp8l2;AKT3;map2k1;ENSONIG00000001557;pik3r3a;mapk8b;pcna;cdk2;ENSONIG00000011606;mych;faslg;atf4b1;ENSONIG00000010477;lamtor5;nfatc1;tp53;map2k2a;SMAD4;cdk4;jak1;ENSONIG00000013987;smad4;src;tlr19;rela;casp3a;f…
Huntington's disease	ko05016	171	203	0.844589	0.91881	baxb;uqcrfs1;atp5a1;polr2i;GRIN1;NDUFA4L2;sin3ab;cltcb;tbpl1;PLCB2;NDUFA13;GRIN2B;ndufb6;ENSONIG00000017340;cyc1;dnah11;dctn2;ENSONIG00000002889;itpr1a;ndufab1a;GRM5;sdha;PLCB1;tfam;creb3l2;dctn1a;ATP5B;casp8l2;pparg;ap2m1a;cox7c;tbp;polr2d;cox4i2;slc25a4;tp53;NDUFC2;ap2b1;ift57;dnai2a;atp5a1;ndufs7;ppifb;sod2;sdhda;ndufv1;ap2s1;PLCB1;TAF4;casp3a;dnah1;cltca;VDAC2;vdac1;atp5e;DNAH8;ap2a1;atp5d;ta…
Platelet activation	ko04611	169	183	0.547756	0.854494	lyn;rhoac;COL1A1;fyna;orai1b;f2r;PLCB2;stim1b;pla2g4a;fynb;si:dkey-206f10.1;rock2a;F2RL3;gnaia;ENSONIG00000001749;ppp1cab;GP9;PLCB1;vwf;RASGRP2;mylk4a;adcy1a;GUCY1A2;AKT3;ptgs1;RHOA;prkg1b;P2RY1;itpr2;ENSONIG00000006075;wisp2;ENSONIG00000009221;pik3r3a;ENSONIG00000010477;ptgir;lcp2b;lcp2a;wisp2;PLA2G4C;gucy1a3;rasgrp4;adcy7;wisp2;wisp2;PPP1CB;arhgap35a;PLCB1;col1a2;vasp;GNAS;pik3cb;gucy1b3;wisp2;…
Dopaminergic synapse	ko04728	165	182	0.615182	0.854494	ENSONIG00000006478;gng13b;prkcg;gnb5b;PLCB2;ppp2r2d;prkcbb;gnal;GRIN2B;KCNJ6;ENSONIG00000017267;DRD1;kif5aa;gnaia;ppp1cab;drd2a;PLCB1;creb3l2;KIF5B;mao;mapk8b;SLC6A3;arntl1a;ARNTL2;itpr3;itpr2;SLC18A1;atf4b1;drd4a;calm3b;GNG12;KCNJ9;grin2ab;si:ch211-127i16.2;ENSONIG00000021009;ddc;prkacab;gnb4b;KIF5B;ppp1r1b;PPP1CB;grin2aa;gria4b;PLCB1;camk2g1;CAMK2G;ppp2r3c;si:dkey-204f11.64;mapk9;GNAS;gnb3a;gri…
Toxoplasmosis	ko05145	165	182	0.615182	0.854494	ikbkg;lamb4;CHUK;ldlr;itga6l;pdpk1b;cd40;lamc3;tgfb2;gnaia;itga6b;ENSONIG00000001749;il12bb;LAMC2;ENSONIG00000005387;casp8l2;AKT3;IL12B;lamc1;hsp70.3;mapk8b;ORNI-DBA;SOCS1;pik3r3a;ENSONIG00000011606;hsc70;ENSONIG00000010477;ENSONIG00000003602;cycsb;traf6;ENSONIG00000009132;jak1;ENSONIG00000008338;ccr8.1;ENSONIG00000007154;lamb1b;ENSONIG00000007156;tlr19;birc2;rela;ENSONIG00000006552;ppifb;ENSONIG…
Measles	ko05162	165	198	0.864909	0.938073	fyna;CHUK;ENSONIG00000016686;CSNK2A1;ENSONIG00000014939;ENSONIG00000012475;fynb;si:rp71-17i16.5;cdk6;ck2b;ENSONIG00000014935;rab9a;ifnphi4;ifnphi4;ENSONIG00000001749;MSN;ENSONIG00000014941;ENSONIG00000004655;il12bb;ENSONIG00000020996;ENSONIG00000004520;hdr;AKT3;IL12B;ENSONIG00000021354;ighv14-1;hsp70.3;mavs;pik3r3a;faslg;hsc70;ENSONIG00000010477;tp73;sh2d1ab;traf6;tp53;ENSONIG00000007004;ENSONIG0…
Fc gamma R-mediated phagocytosis	ko04666	164	198	0.876798	0.945257	PPAP2A;crk;marcksb;ENSONIG00000006478;zgc:86896;prkcg;ENSONIG00000014939;prkcbb;ENSONIG00000010009;ENSONIG00000012475;RPS6KB2;ENSONIG00000014935;gsna;ENSONIG00000001749;ENSONIG00000015884;ENSONIG00000014941;bin1;cdc42;scinla;ARPC4;limk2;asap1a;ENSONIG00000020996;ENSONIG00000005515;limk1a;wasf3;pip5k1ab;AKT3;map2k1;sphk2;pld1b;BIN1;pik3r3a;ENSONIG00000010477;prkcea;cdc42l;arpc1b;ENSONIG00000007004…
Hepatitis C	ko05160	163	178	0.578538	0.854494	ikbkg;CHUK;ENSONIG00000021405;ldlr;ppp2r2d;irf1b;pdpk1b;cldn19;ENSONIG00000017267;TRAF2;ifnphi4;ifnphi4;ENSONIG00000001749;raf1a;mavs;cldn10l2;cldn10b;ENSONIG00000008682;AKT3;ENSONIG00000008478;oclna;socs3b;pik3r3a;mapk8b;TRAF2;cldn15a;eif3ea;ENSONIG00000011606;ENSONIG00000010477;traf6;tp53;irf3;cldne;eif2ak2;jak1;EGFR;mapk12b;traf3;cldn15la;rela;ENSONIG00000021458;CLDN23;rxraa;araf;scarb1;mapk9;…
Dilated cardiomyopathy	ko05414	163	196	0.867878	0.938459	itga1;TTN;itgb8;CACNA2D4;ITGA9;ENSONIG00000014939;cacnb2a;itga6l;ENSONIG00000012475;si:dkey-206f10.1;cacng8b;ENSONIG00000014935;tpm4a;ACTC1;tgfb2;CACNA2D1;ENSONIG00000014941;ENSONIG00000004655;ACTG1;tnnt2d;cacng3a;ENSONIG00000005387;itga10;adcy1a;ENSONIG00000000307;ngs;adrb3a;ENSONIG00000011606;itga4;ACTG1;itga2b;prkacab;adcy7;LMNA;cacnb1;ENSONIG00000020565;CACNA2D2;ENSONIG00000006552;ttnb;adcy2b…
Insulin signaling pathway	ko04910	161	175	0.56144	0.854494	IRS2;gck;crk;mtor;TSC2;pygmb;cblb;pck1;acaca;ENSONIG00000001749;ppp1cab;ptprfa;insb;IRS1;ptpn1;fbp2;rptor;IRS4;AKT3;prkar1ab;pygl;prkaa1;ENSONIG00000017919;socs3b;prkag3b;prkab1a;si:dkey-242g16.2;mapk8b;SOCS1;ENSONIG00000017298;pik3r3a;ENSONIG00000010477;insra;calm3b;mknk2a;eif4e2;ppp1cb;map2k2a;ppp1r3db;flot1a;prkag3a;ENSONIG00000005674;pck2;pdpk1b;ENSONIG00000013988;rhebl1;tsc1a;PPP1CB;elk1;flo…
Alzheimer's disease	ko05010	161	191	0.836362	0.915408	lrp1b;atp5a1;uqcrfs1;GRIN1;casp7;NDUFA4L2;grin2db;PLCB2;cdk5;NDUFA13;GRIN2B;ENSONIG00000013696;cyc1;si:ch1073-396h14.1;NCSTN;ENSONIG00000008267;atf6;itpr1a;maptb;sdha;PLCB1;ndufa1;casp8l2;nae1;ppp3ccb;wdr92;MME;itpr2;cox7c;ENSONIG00000011606;cox4i2;calm3b;gapdh;atp5d;ENSONIG00000007243;grin2ab;NDUFC2;psen1;NDUFS1;ndufs7;grin2aa;ndufv1;PLCB1;casp3a;ndufs4;fas;atp5e;il1b;si:dkey-28b4.8;capn1a;uqcrc…
Natural killer cell mediated cytotoxicity	ko04650	161	202	0.936591	0.971781	G2S6A6;ENSONIG00000008406;ENSONIG00000005069;ENSONIG00000006478;ENSONIG00000005063;PRF1;prkcg;ENSONIG00000014939;prkcbb;ENSONIG00000012475;fynb;ENSONIG00000012483;ENSONIG00000014935;PRF1;PRF1;PRF1;PRF1;ifnphi4;ifnphi4;ENSONIG00000001749;fyna;ENSONIG00000020001;ENSONIG00000014941;ENSONIG00000004655;ENSONIG00000006429;ENSONIG00000020996;ENSONIG00000004520;hdr;VAV1;ENSONIG00000007085;map2k1;wdr92;EN…
Lysosome	ko04142	158	165	0.417629	0.854494	hexa;ap4b1;cltcb;ACP2;galns;atp6v1h;abca2;ATP6V0D2;naga;ctsba;ENSONIG00000017692;gnptg;neu1;ctsl.1;gaa;ATP6V0C;LAMP1;sgsh;ap3s2;CLTB;LAPTM4B;naglu;ENSONIG00000005712;ctsla;ENSONIG00000003849;ctsl.1;CTSS;arsg;asah1b;ENSONIG00000007402;man2b1;atp6v0a1b;galcb;ppt1;ARSB;gnsb;ap1m3;entpd4;gnsa;ctsz;ap1g1;NRAMP;ctskl;neu1;ctsl.1;ctsl.1;tcirg1;ap1b1;SLC11A2;galcb;GUSB;ap4e1;ENSONIG00000016227;ap4s1;cltc…
Sphingolipid signaling pathway	ko04071	158	176	0.647839	0.854494	baxb;rhoac;fyna;SGPP2;ENSONIG00000006478;prkcg;PLCB2;ppp2r2d;prkcbb;pdpk1b;fynb;rock2a;ENSONIG00000017267;TRAF2;gnaia;ENSONIG00000001749;ENSONIG00000015884;raf1a;PLCB1;MAP3K6;CERS3;AKT3;map2k1;asah1b;sphk2;mapk8b;TRAF2;pik3r3a;ENSONIG00000011606;ENSONIG00000010477;prkcea;cers6;tp53;map2k2a;sptlc1;RHOA;map3k5;ACER2;rela;cers4a;ABCC1;SPTLC2;BDKRB2;PLCB1;prkcba;ppp2r3c;degs2;ptena;asah2;mapk9;AKT3;g…
AMPK signaling pathway	ko04152	157	167	0.48327	0.854494	pfkfb3;IRS2;mtor;zgc:112484;FOXO6;ppp2r2d;TSC2;pfkpb;CAMKK2;ENSONIG00000017267;acaca;ENSONIG00000001749;STRADB;RPS6KB2;pfkfb4l;insb;sirt1;IRS1;creb3l2;fbp2;CCNA2;rptor;AKT3;pfkma;rab2a;IRS4;pparg;hnf4a;prkaa1;hmgcrb;prkag3b;foxo3a;prkab1a;ENSONIG00000002535;pik3r3a;ENSONIG00000010477;insra;pfkmb;pfkfb1;elavl1;prkag3a;ENSONIG00000005674;pck2;eef2k;tbc1d1;tsc1a;cab39l;cftr;SCD;ppp2r3c;pfkpa;AKT3;pi…
Glutamatergic synapse	ko04724	157	170	0.547436	0.854494	GRIN3A;GRIN1;ENSONIG00000006478;gng13b;slc38a3a;prkcg;gnb5b;PLCB2;prkcbb;GRIN2B;HOMER1;si:dkey-206f10.1;gnaia;pld2;GRM5;CACNA1D;PLCB1;grm4;grik4;adcy1a;grm6b;grm1a;SHANK2;ENSONIG00000000307;ppp3ccb;wdr92;itpr2;GRM7;gnb3b;shank3b;grin2db;GNG12;slc1a3b;glulb;grin2ab;gnb2;ENSONIG00000008286;PLA2G4C;slc1a8a;glsa;adcy7;pla2g4a;adrbk2;grin2aa;SLC17A7;GRIK5;gria4b;SHANK1;ENSONIG00000017123;slc17a7;slc1a…
Thyroid hormone signaling pathway	ko04919	154	163	0.466294	0.854494	zgc:111976;gata4;mtor;ENSONIG00000006478;sin3ab;TBC1D4;med16;prkcg;PLCB2;prkcbb;TSC2;kat2b;NCOA3;ENSONIG00000001749;raf1a;plcd3b;myca;PLCB1;rcan1b;ncoa3;thrb;plcd4b;med24;ATP1A1;AKT3;map2k1;zgc:114119;atp1a3b;pik3r3a;med12;ncoa1;notch3;hdac3;mych;ENSONIG00000010477;tp53;atp1a3a;wnt4b;med13b;atp1b1a;ENSONIG00000013987;ENSONIG00000005674;pdpk1b;src;rhebl1;NCOA2;plcg1;rxraa;PLCB1;SLC9A1;AKT3;pik3cb;…
Amoebiasis	ko05146	154	187	0.881163	0.947119	COL1A1;rab5ab;ENSONIG00000006478;ENSONIG00000009427;prkcg;ENSONIG00000014939;prkcbb;gnal;VCL;ENSONIG00000012475;si:rp71-17i16.5;rab5aa;ENSONIG00000014935;tgfb2;ENSONIG00000001749;ENSONIG00000014941;ENSONIG00000004655;col4a6;PLCB1;RAB7A;il12bb;LAMC2;ENSONIG00000005387;adcy1a;ENSONIG00000009430;gna14;IL12B;lamc1;gnal2;pik3r3a;ENSONIG00000011606;ENSONIG00000010477;rab5b;ENSONIG00000003602;LAMB1;arg2…
Insulin resistance	ko04931	153	158	0.381642	0.854494	IRS2;ENSONIG00000009180;mtor;zgc:112484;TBC1D4;rps6ka3a;prkcbb;pdpk1b;glut1;pygmb;ENSONIG00000001749;SLC27A5;ENSONIG00000015884;ppp1cab;ptprfa;insb;GFPT1;IRS1;creb3l2;ptpn1;IRS4;AKT3;pygl;prkaa1;ENSONIG00000017919;socs3b;prkag3b;prkab1a;si:dkey-242g16.2;mapk8b;pik3r3a;ENSONIG00000011606;ENSONIG00000010477;insra;prkcea;ppp1cb;prkcq;ppp1r3db;prkag3a;ENSONIG00000005674;pck2;ENSONIG00000013988;socs3a…
Neurotrophin signaling pathway	ko04722	153	168	0.596722	0.854494	baxb;mapk7;arhgdia;rhoac;map3k3;crk;nradd;YWHAE;FOXO6;rps6ka3a;pdpk1b;ripk2;rapgef1b;ENSONIG00000001749;nfkbie;raf1a;cdc42;ntf3;IRS1;MAP3K6;AKT3;ntrk2b;RPS6KA5;map2k1;foxo3a;mapk8b;pik3r3a;faslg;atf4b1;ENSONIG00000010477;tp73;calm3b;traf6;tp53;map2k2a;map2k7;ntrk2a;map3k5;rela;arhgdia;plcg1;kidins220a;YWHAE;CAMK2G;shc2;ptpn11b;pik3cg;mapk9;cdc42l;AKT3;ENSONIG00000011468;cdc42;ENSONIG00000011065;E…
Cholinergic synapse	ko04725	151	167	0.621189	0.854494	GNAI2;fyna;ENSONIG00000006478;gng13b;chrm3a;prkcg;gnb5b;PLCB2;prkcbb;fynb;si:dkey-206f10.1;KCNJ6;kcnj2a;chrm2b;gnaia;ENSONIG00000001749;chrm5a;PLCB1;creb3l2;KCNJ4;chrna4b;ENSONIG00000005176;chrna6;kcnq3;ache;AKT3;map2k1;ENSONIG00000000307;ENSONIG00000020185;itpr2;KCNJ12;pik3r3a;atf4b1;ENSONIG00000010477;GNG12;chrnb2b;ENSONIG00000012046;prkacab;adcy7;kcnq2a;CHRNB4;ENSONIG00000005165;ENSONIG0000000…
Non-alcoholic fatty liver disease (NAFLD)	ko04932	151	180	0.840522	0.917165	baxb;uqcrfs1;IRS2;casp7;NDUFA4L2;traf2b;atf4b1;NDUFA13;ndufa4;TRAF2;cyc1;JUN;ENSONIG00000001749;cdc42;sdha;IRS1;MAP3K6;casp8l2;IRS4;AKT3;prkaa1;ENSONIG00000017919;socs3b;prkag3b;prkab1a;mapk8b;TRAF2;cox7c;pik3r3a;faslg;ENSONIG00000010477;insra;cox4i2;cdc42l;NDUFC2;ITCH;NDUFS1;prkag3a;ndufs7;map3k5;rela;si:ch211-284e13.4;ndufv1;rxraa;casp3a;fas;pik3cg;mapk9;AKT3;cdc42;il1b;ENSONIG00000011065;IRS2;…
Protein digestion and absorption	ko04974	150	154	0.364059	0.854494	COL1A1;col2a1b;atp1a1b;col6a2;ENSONIG00000007378;col11a1b;ENSONIG00000003298;SLC3A2;col4a4;slc7a9;col9a2;cpa2;col5a1;col12a1b;slc15a1b;si:ch73-103b2.3;cpb1;col6a1;col6a6;col6a6;dpp4;ATP1A1;CELA3A;si:dkey-225n22.4;atp1a3b;col14a1a;ENSONIG00000010402;MME;ENSONIG00000011602;ENSONIG00000010574;KCNN4;ENSONIG00000005976;ENSONIG00000001953;ENSONIG00000010579;prcp;ENSONIG00000016612;atp1a3a;COL13A1;ENSON…
AGE-RAGE signaling pathway in diabetic complications	ko04933	147	157	0.499409	0.854494	baxb;VEGFA;COL1A1;ENSONIG00000006478;PLCB2;prkcbb;nox1;stat5.1;tgfb2;ENSONIG00000001749;ENSONIG00000015884;plcd3b;cdc42;PLCB1;plcd4b;ENSONIG00000005387;pim2;plcd3a;AKT3;ENSONIG00000001557;mapk8b;pik3r3a;ENSONIG00000011606;ENSONIG00000010477;TGFBR2;nfatc1;prkcea;cdc42l;ENSONIG00000010360;egr1;SMAD4;cdk4;COL4A3;ENSONIG00000005674;smad4;COL4A4;rela;si:dkey-101k6.5;col4a2;fn1a;PLCB1;casp3a;ENSONIG000…
Vascular smooth muscle contraction	ko04270	146	156	0.501081	0.854494	rhoac;ENSONIG00000006478;adma;prkcg;PLCB2;kcnma1a;ednraa;pla2g4a;PLA2G3;si:dkey-206f10.1;rock2a;pla2g1b;ENSONIG00000011200;myl9b;ENSONIG00000015884;ppp1cab;PLCB1;CALCRL;cald1l;mylk4a;adcy1a;npr1a;GUCY1A2;avpr1b;agt;map2k1;ENSONIG00000000307;ppp1r14aa;itpr2;ENSONIG00000006075;prkg1b;NPR1;myl6;ptgir;calm3b;prkcea;arhgef11;prkcq;adra1bb;ENSONIG00000009203;PLA2G4C;PLA2G4C;prkcbb;GNA12;adcy7;ADRA1B;my…
Viral myocarditis	ko05416	145	193	0.978134	0.985645	ENSONIG00000015690;G2S6A6;ENSONIG00000008406;ENSONIG00000005069;ENSONIG00000005063;PRF1;ENSONIG00000014939;ENSONIG00000012475;fynb;cd40;ENSONIG00000014935;vsig8b;PRF1;PRF1;PRF1;EIF4G1;PRF1;fyna;ENSONIG00000020001;ENSONIG00000014941;ENSONIG00000004655;ENSONIG00000006429;ENSONIG00000020996;casp8l2;ENSONIG00000007085;ORNI-DBA;ENSONIG00000001735;ENSONIG00000009132;ENSONIG00000008338;eif4g2b;ENSONIG00…
Carbon metabolism	ko01200	144	152	0.459583	0.854494	PKLR;ENSONIG00000016400;pdha1a;shmt2;IDNK;aldoca;pcca;pfkpb;SDS;pgd;cat;gck;got2b;sdha;tpi1b;rgn;pdha1a;fbp2;pfkma;echs1;ENSONIG00000009630;acss1;tktb;ENSONIG00000020731;pgam1b;ENSONIG00000017298;acss2;acadm;pfkmb;dldh;gapdh;dlat;prps1b;hibch;ENO2;HADHA;idh1;pdha1a;aco1;adpgk2;esd;phgdh;pcxa;got1;gapdh;sucla2;zgc:63568;eno3;idh3a;IDH3A;fbp1a;pdhb;dak;sdhda;mdh1aa;dlst;aldh6a1;MDH1;cps1;hk2;g6pd;p…
Pancreatic secretion	ko04972	144	154	0.504457	0.854494	ENSONIG00000006360;rhoac;CCKAR;atp1a1b;ENSONIG00000006478;ENSONIG00000007378;prkcg;PLCB2;kcnma1a;si:dkey-206f10.1;atp2a2b;cpa2;ENSONIG00000011200;slc4a2b;cpb1;PLCB1;si:ch73-103b2.3;ca2;adcy6a;adcy1a;ATP1A1;CCKBR;CELA3A;cahz;RHOA;ENSONIG00000000307;CCK-1;atp1a3b;si:dkey-28b4.8;itpr2;chrm3a;ENSONIG00000010574;ENSONIG00000010579;RAB27B;cck;ENSONIG00000016612;atp1a3a;ENSONIG00000016616;atp1b3a;atp1b1…
RNA transport	ko03013	144	157	0.570952	0.854494	eif2b2;eif1b;eif4a2;xpot;ran;rpp21;ENSONIG00000003296;pop7;nup153;EIF4G1;tacc3;eif2s2;pop1;eif2b4;eif2b1;gemin5;si:dkey-37o8.1;cyfip2;eif2b5;eif3i;prmt5;rpp25l;eif4ebp2;gemin8;upf3a;sec13;fmr1;fxr1;thoc5;upf3b;eif3ea;alyref;icln;eif4e2;nup88;nup50;rbm8a;rae1;nup107;NUP54;sumo3b;wibg;upf2;rangap1a;eif4ebp3l;eif2s3;nup43;paip1;xpo1b;TPR;seh1l;magoh;eef1a1b;nup155;nup93;eif3d;pabpc1a;smn1;ENSONIG000…
Osteoclast differentiation	ko04380	143	151	0.461135	0.854494	tnfsf11;ikbkg;fyna;fhl2b;lck;cylda;ncf4;fynb;nox1;TRAF2;tgfb2;ENSONIG00000001749;CHUK;cyba;si:rp71-17i16.5;FHL2;ENSONIG00000005387;CTSS;pparg;map2k1;ENSONIG00000000300;wdr92;mapk8b;TRAF2;SOCS1;pik3r3a;ENSONIG00000011606;ENSONIG00000010477;map2k7;TGFBR2;nfatc1;lcp2b;traf6;lcp2a;ENSONIG00000007004;jak1;rela;si:dkey-101k6.5;ENSONIG00000000030;fosl1a;mapk9;AKT3;plcg2;CAMK4;ENSONIG00000011065;ENSONIG0…
Cell cycle	ko04110	143	151	0.461135	0.854494	WEE1;mcm7;cdc14ab;CCNA2;tgfb3;rbl1;YWHAE;atm;cdk6;orc1;skp1;ywhabl;tgfb2;anapc7;smc1b;ORC2;cdc27;myca;ENSONIG00000005710;ywhag2;ENSONIG00000005387;pkmyt1;ccne2;STAG3;ENSONIG00000001557;cdc16;pcna;crebbpb;pttg1;mych;ENSONIG00000001886;dbf4;tp53;smc3;SMAD4;cdk4;bub3;ENSONIG00000013987;smad4;hdac1;PRKDC;cdc20;zbtb17;orc4;anapc10;mcm5;YWHAE;bub1bb;ccnh;rb1;orc3;espl1;ccnb1;ENSONIG00000010360;smc1a;E2…
Ubiquitin mediated proteolysis	ko04120	142	156	0.596507	0.854494	UBE2H;UBE2M;ube2w;tceb1b;ENSONIG00000008697;ube2e2;MID1;siah1;ube2g1a;ddb2;skp1;anapc7;mid1;cul4a;HERC5;trim32;syvn1;uba7;WWP1;anapc5;socs3b;cdc16;herc3;ube3a;ube2nb;UBE2S;SOCS1;ENSONIG00000001886;trip12;uba2;traf6;cul3a;fbxw11a;ube2q1;rbx1;uba1;birc2;cdc20;klhl13;anapc10;herc2;socs3a;ube3b;trim37;ENSONIG00000019346;ube4b;mdm2;HERC4;ube3c;cdc34a;FBXO2;ube4a;ercc8;rhobtb2b;STUB1;itcha;skp2;NHLRC1;…
Jak-STAT signaling pathway	ko04630	139	149	0.513096	0.854494	stam;gfap;il13ra2;GHR2;ENSONIG00000001406;stat5.1;socs7;ifnphi4;ifnphi4;ENSONIG00000001749;crfb9;raf1a;myca;il12bb;mtor;pim2;prl;ENSONIG00000012076;prlra;prl;AKT3;csf2rb;prlr2;socs3b;cishb;il17d;SOCS1;pik3r3a;ENSONIG00000013870;mych;il6st;ENSONIG00000010477;ENSONIG00000003602;epor;jak1;ENSONIG00000013987;ptpn2b;crfb16;crfb8;crfb5;ptpn11b;ptpn2a;AKT3;socs1b;ENSONIG00000011065;ENSONIG00000017919;so…
Choline metabolism in cancer	ko05231	138	145	0.446154	0.854494	PDGFB;wasla;PPAP2A;mtor;ENSONIG00000006478;slc44a5b;prkcg;pdgfb;prkcbb;dgkza;pla2g4a;pcyt1ab;PDGFD;ENSONIG00000001749;zgc:158309;pip5k1ca;SLC44A4;DGKI;pip5k1cb;slc44a1a;wasf3;dgkh;AKT3;slc22a5;map2k1;slc22a21;mapk8b;pik3r3a;ENSONIG00000010477;chpt1;SLC22A3;SLC44A1;map2k2a;PLA2G4C;PLA2G4C;EGFR;WASL;chkb;TSC2;rhebl1;pcyt1ba;tsc1a;slc44a2;ENSONIG00000005270;pip5k1bb;pdgfrb;plcg1;pip5k1aa;SLC5A7;dgke…
Alcoholism	ko05034	137	161	0.796063	0.884789	GRIN3A;pdyn;GRIN1;gng13b;hdac3;atf4b1;gnb5b;GRIN2B;CAMKK2;drd2l;gnaia;hdac6;ENSONIG00000003439;crha;ppp1cab;drd2a;npy;creb3l2;mao;hdac9b;SLC6A3;h2afvb;ENSONIG00000020407;HDAC7;map2k1;hdac4;DRD1;SLC18A1;ENSONIG00000020408;gnb3b;grin2db;calm3b;ENSONIG00000020406;h2afy2;GNG12;grin2ab;gnb2;ddc;uts1;ENSONIG00000017858;ppp1r1b;PPP1CB;grin2aa;adora2aa;araf;shc2;si:dkey-204f11.64;ENSONIG00000021217;GNAS;…
Leishmaniasis	ko05140	135	169	0.917038	0.963917	ncf4;prkcbb;ENSONIG00000012475;ENSONIG00000014935;tgfb2;ENSONIG00000014941;ENSONIG00000004655;cyba;il12bb;ENSONIG00000020996;ENSONIG00000005387;ENSONIG00000004520;IL12B;C3;ighv14-1;ptgs2b;ORNI-DBA;ENSONIG00000011606;itga4;ENSONIG00000003602;traf6;ENSONIG00000014939;ENSONIG00000009132;tab1;C3;jak1;ENSONIG00000008338;tlr19;rela;ENSONIG00000006552;ENSONIG00000019940;ENSONIG00000019943;ENSONIG0000001…
Adherens junction	ko04520	134	142	0.475598	0.854494	rhoac;fyna;CSNK2A1;snai1b;cdc42l;fynb;ENSONIG00000012578;ck2b;tjp1a;zgc:109889;ptprfa;cdc42;baiap2b;ptpn1;ENSONIG00000004496;ENSONIG00000016755;ctnnd1;CTNND1;ENSONIG00000004493;RHOA;rhoab;smad3a;PTPRM;insra;pvrl3b;cdc42l;ENSONIG00000010360;pvrl2l;FGFR1;EGFR;WASL;ACTN4;smad4;VCL;ENSONIG00000013988;PARD3;si:dkey-101k6.5;ENSONIG00000004507;mllt4;lmo7b;wasla;SSX2IP;actn1;cdc42;wasf3;vcla;tgfbr1b;insr…
Chagas disease (American trypanosomiasis)	ko05142	134	145	0.545062	0.854494	ikbkg;CHUK;PPP2R2A;ENSONIG00000016686;c1qb;PLCB2;ppp2r2d;AKT3;gnal;c1qc;map2k4b;ENSONIG00000017267;mapk8b;tgfb2;gnaia;ENSONIG00000001749;PLCB1;map2k4a;il12bb;ENSONIG00000005387;adcy1a;gna14;AKT3;IL12B;C3;smad3a;gnal2;ENSONIG00000011606;pik3r3a;faslg;ENSONIG00000010477;ENSONIG00000003602;traf6;C3;tlr19;rela;si:dkey-101k6.5;BDKRB2;PLCB1;fas;mapk9;GNAS;pik3cb;ticam1;ENSONIG00000011065;ENSONIG0000001…
T cell receptor signaling pathway	ko04660	133	140	0.453917	0.854494	rhoac;ikbkg;fyna;PAK2;ENSONIG00000016686;lck;malt1a;fynb;cblb;ENSONIG00000001749;CHUK;nfkbie;raf1a;cdc42;VAV1;AKT3;map2k1;rhoab;wdr92;map3k8;pik3r3a;ENSONIG00000011606;ENSONIG00000010477;map2k7;nfatc1;lcp2b;cdc42l;itk;lcp2a;prkcq;cdk4;rasgrp4;pdpk1b;rela;plcg1;dlg1l;ENSONIG00000012179;RHOC;AKT3;ENSONIG00000012219;cdc42;ENSONIG00000011065;ENSONIG00000017919;ENSONIG00000020185;grap2b;pak2b;map2k2a;…
Rheumatoid arthritis	ko05323	133	177	0.973419	0.985645	tnfsf11;ighv14-1;VEGFA;flt1;ATP6V1B1;ENSONIG00000014939;ENSONIG00000012475;ATP6V0D2;ENSONIG00000014935;tgfb2;JUN;ATP6V0C;ENSONIG00000014941;ENSONIG00000004655;ctsla;ENSONIG00000020996;ENSONIG00000005387;ENSONIG00000004520;ctsl.1;CTSS;ENSONIG00000020185;ORNI-DBA;ENSONIG00000011606;il17a/f2;ENSONIG00000009132;ENSONIG00000008338;ATP6V1A;ctskl;tlr19;ctsl.1;ctsl.1;tcirg1;ENSONIG00000019940;ENSONIG0000…
Systemic lupus erythematosus	ko05322	132	173	0.962953	0.984901	c1qb;ENSONIG00000014939;c1qc;GRIN2B;cd40;ENSONIG00000014935;ENSONIG00000003439;ENSONIG00000014941;ENSONIG00000004655;ENSONIG00000021334;ENSONIG00000020996;ENSONIG00000004520;h2afvb;si:dkey-8k3.2;C3;c6;ORNI-DBA;ENSONIG00000020408;ENSONIG00000011606;ENSONIG00000020407;ENSONIG00000020406;h2afy2;ENSONIG00000009132;grin2ab;C3;ssb;ENSONIG00000008338;ACTN4;ENSONIG00000017858;C7;ENSONIG00000012475;ENSONI…
Endocrine resistance	ko01522	131	140	0.504139	0.854494	baxb;BSEP;zgc:111976;mtor;AKT3;si:dkey-206f10.1;NCOA3;ENSONIG00000001749;RPS6KB2;carm1l;adcy1a;AKT3;map2k1;ENSONIG00000000307;mapk8b;notch3;pik3r3a;ENSONIG00000010477;GPER1;tp53;map2k2a;cdk4;EGFR;dll4;e2f3;adcy7;src;araf;shc2;rb1;dld;ncoa3;mapk9;GNAS;ENSONIG00000011065;dla;ENSONIG00000017919;ENSONIG00000020185;E2F1;carm1;mmp9;igf1rb;adcy6b;mapk12a;ENSONIG00000007738;ptk2.1;rps6kb1a;SHC4;mapk14a;z…
Estrogen signaling pathway	ko04915	130	142	0.575765	0.854494	atf4b1;PLCB2;AKT3;si:dkey-206f10.1;KCNJ6;gnaia;ENSONIG00000001749;gabbr2;raf1a;PLCB1;creb3l2;ENSONIG00000016853;ENSONIG00000016852;adcy1a;AKT3;grm1a;map2k1;ENSONIG00000000307;ENSONIG00000020185;hsp70.3;itpr2;gabbr1b;pik3r3a;hsc70;ENSONIG00000010477;GPER1;calm3b;map2k2a;GABBR2;EGFR;adcy7;src;PLCB1;shc2;pik3cg;GNAS;pik3cb;ENSONIG00000011065;ENSONIG00000017919;hsp90aa1.1;KCNJ3;HSPA8;KCNJ9;mmp9;adcy9…
Inflammatory mediator regulation of TRP channels	ko04750	128	136	0.485773	0.854494	ENSONIG00000006478;prkcg;PLCB2;prkcbb;pla2g4a;si:dkey-206f10.1;ENSONIG00000012660;mapk8b;ENSONIG00000001749;ENSONIG00000015884;ppp1cab;PLCB1;adcy1a;ptger4a;ENSONIG00000000307;ptger4b;itpr2;pik3r3a;ENSONIG00000010477;calm3b;prkcea;prkcq;PLA2G4C;PLA2G4C;mapk12b;adcy7;IL18R1;trpv4;asic4a;htr2b;PPP1CB;CYP2J2;CYP2J2;BDKRB2;ngf;camk2g1;CAMK2G;htr2a;hrh1;mapk9;GNAS;pik3cb;ADCY5;ENSONIG00000011065;ENSONI…
B cell receptor signaling pathway	ko04662	128	161	0.918272	0.963917	ikbkg;CHUK;ENSONIG00000014939;prkcbb;ENSONIG00000012475;si:rp71-17i16.5;ENSONIG00000014935;cd79b;ENSONIG00000001749;nfkbie;ENSONIG00000014941;ENSONIG00000004655;ENSONIG00000020996;ENSONIG00000004520;VAV1;AKT3;map2k1;wdr92;pik3r3a;ENSONIG00000010477;nfatc1;ENSONIG00000007004;CD22;si:ch73-177h5.2;rela;prkcba;ENSONIG00000000030;AKT3;pik3cb;ENSONIG00000011065;ENSONIG00000017919;ENSONIG00000020185;map…
NF-kappa B signaling pathway	ko04064	128	161	0.918272	0.963917	tnfsf11;ikbkg;CHUK;ENSONIG00000010866;lck;ENSONIG00000014939;prkcbb;ENSONIG00000012475;atm;cd40;ck2b;ENSONIG00000014935;TRAF2;ENSONIG00000014941;ENSONIG00000004655;ENSONIG00000020996;ENSONIG00000004520;ighv14-1;ENSONIG00000010876;ENSONIG00000010875;ptgs2b;TRAF2;ENSONIG00000011606;traf6;TRIM47;tab1;ENSONIG00000015505;traf3;ENSONIG00000010964;birc2;rela;plcg1;ighv14-1;ENSONIG00000021354;trim25;TRIM…
Melanogenesis	ko04916	127	138	0.558609	0.854494	tyr;ENSONIG00000006478;fzd3a;prkcg;PLCB2;prkcbb;si:dkey-206f10.1;ENSONIG00000012578;gnaia;asip;fzd1;wnt2ba;raf1a;PLCB1;fzd7b;creb3l2;WNT7A;adcy1a;map2k1;ENSONIG00000000307;wnt6b;wnt10a;dvl3a;kita;wnt10b;wnt1;fzd8a;calm3b;wnt8a;wnt4b;map2k2a;gnao1a;wnt16;adcy7;wnt2bb;PLCB1;camk2g1;CAMK2G;wnt7ba;ENSONIG00000017280;fzd6;kitlgb;GNAS;wnt4a;wnt9a;wnt3a;pomcb;camk2a;fzd4;ep300b;dct;gna11b;adcy9;gnai1;cr…
Circadian entrainment	ko04713	127	141	0.627129	0.854494	GRIN1;ENSONIG00000020853;ENSONIG00000006478;gng13b;adcyap1r1a;si:dkey-34e4.1;prkcg;gnb5b;PLCB2;prkcbb;GRIN2B;mtnr1aa;rasd1;si:dkey-206f10.1;KCNJ6;gnaia;PLCB1;per3;ryr3;adcy1a;GUCY1A2;RPS6KA5;ENSONIG00000000307;ENSONIG00000006075;prkg1b;gnb3b;cacna1i;grin2db;calm3b;GNG12;KCNJ9;grin2ab;gucy1a3;adcy7;grin2aa;gria4b;PLCB1;camk2g1;CAMK2G;GNAS;gnb3a;gucy1b3;gria1a;ENSONIG00000020185;KCNJ3;prkg2;camk2a;…
Retrograde endocannabinoid signaling	ko04723	125	141	0.674835	0.854494	ENSONIG00000012068;ENSONIG00000006478;gng13b;prkcg;gnb5b;PLCB2;prkcbb;si:dkey-206f10.1;gabrd;KCNJ6;mapk8b;gnaia;GRM5;PLCB1;cnr1;gabra5;adcy1a;rims1a;grm1a;ENSONIG00000000307;ptgs2b;itpr2;gnb3b;ENSONIG00000001956;FAAH;GNG12;KCNJ9;ENSONIG00000008286;gabra3;gabrr2a;adcy7;CNR1;SLC17A7;gria4b;PLCB1;RIMS1;prkcba;gabra6a;mapk9;gnb3a;gria1a;KCNJ3;si:dkey-169l5.3;cacna1sb;abhd6a;si:dkey-204f11.64;adcy6b;g…
Phosphatidylinositol signaling system	ko04070	124	128	0.396592	0.854494	dgke;ENSONIG00000011683;ENSONIG00000006478;prkcg;PLCB2;prkcbb;dgkza;ENSONIG00000001749;pip5k1ca;plcd3b;PLCB1;pi4kb;DGKI;pip5k1cb;plcd4b;dgkh;pi4kab;ocrl;ppip5k1b;pik3c2a;pi4kaa;itpr2;pik3r3a;ITPK1;ENSONIG00000010477;calm3b;mtmr14;IP6K2;mtmr7a;cds2;TMEM55B;inpp4aa;pip4k2aa;mtmr3;inpp5b;inpp5e;pip5k1bb;plcg1;PLCB1;pip5k1aa;ptena;pik3c3;pik3cb;ENSONIG00000011065;ENSONIG00000017919;IP6K2;INPP5A;pikfy…
TNF signaling pathway	ko04668	124	134	0.540896	0.854494	ikbkg;CHUK;casp7;map3k8;nod2;map2k4b;TRAF2;MLKL;bag4;ENSONIG00000001749;dab2ipb;map2k4a;creb3l2;MAP3K6;DNM1L;casp8l2;AKT3;RPS6KA5;socs3b;MLKL;ptgs2b;mapk8b;TRAF2;pik3r3a;ENSONIG00000011606;atf4b1;ENSONIG00000010477;map2k7;cebpb;ITCH;traf3;map3k5;birc2;rela;ripk3l;casp3a;fas;atf4b2;mapk9;tab3;AKT3;pik3cb;CCL20;ripk1l;ENSONIG00000011065;ENSONIG00000017919;ENSONIG00000020185;pgam5;map2k6;mmp9;itcha;…
Glucagon signaling pathway	ko04922	123	128	0.421922	0.854494	PKLR;pdha1a;acacb;gck;zgc:112484;atf4b1;prmt1;pgam2;ldha;smek1;pygmb;acaca;PLCB1;sirt1;creb3l2;phkg1a;AKT3;pygl;prkaa1;prkag3b;prkab1a;wdr92;itpr2;pgam1b;calm3b;gcgrb;prkag3a;ENSONIG00000005674;pck2;PLCB2;pdha1a;PLCB1;camk2g1;CAMK2G;GNAS;cpt1a;sik2b;pdhb;ppargc1a;camk2a;PPP3CA;ep300b;CRTC2;crebbpa;gna11a;PRKAB2;phkg2;pdha1b;gnas;g6pca.1;g6pca.2;atf2;slc2a3a;ppp4ca;plcb3;pygma;ppp3cb;itpr3;pfkfb1;…
Hypertrophic cardiomyopathy (HCM)	ko05410	123	129	0.446074	0.854494	itga1;TTN;itgb8;CACNA2D4;ITGA9;cacnb2a;itga6l;desmb;cacng8b;cacng7b;tpm4a;ACTC1;tgfb2;CACNA2D1;tnnt2d;cacng3a;ENSONIG00000005387;itga10;itga11a;prkag2b;agt;prkaa1;prkag3b;prkab1a;ngs;ENSONIG00000011606;itga4;ITGA5;itga2b;prkag3a;LMNA;cacnb1;cacng4;CACNA2D2;ENSONIG00000006552;ttnb;cacna2d4a;desma;tpma;CACNG2;ACTC1;ACTG1;cacna1sb;TGFB3;ENSONIG00000020443;cacna2d2;itgb1b.2;ACTG1;itgb3b;tpm4b;PRKAB2;…
Longevity regulating pathway	ko04211	122	132	0.544838	0.854494	baxb;IRS2;ulk1a;mtor;atf4b1;TSC2;ulk3;si:dkey-206f10.1;CAMKK2;eif4ea;ENSONIG00000001749;cat;insb;sirt1;IRS1;creb3l2;rptor;ulk2;AKT3;adcy1a;IRS4;pparg;prkaa1;ENSONIG00000017919;prkag3b;foxo3a;prkab1a;pik3r3a;ENSONIG00000010477;insra;ehmt1b;eif4e2;prkag3a;ENSONIG00000005674;adcy7;ADCY9;tsc1a;rela;RB1CC1;si:ch211-284e13.4;adcy2b;pik3cg;AKT3;pik3cb;tp53;ENSONIG00000011065;IRS2;insrb;ppargc1a;CAMK4;ig…
Bacterial invasion of epithelial cells	ko05100	120	132	0.59651	0.854494	rhoac;crk;cltcb;sept2;DNM1;VCL;SEPT9;zgc:158296;arhgap10;ENSONIG00000001749;sept6;cdc42;arpc2;ENSONIG00000004493;ENSONIG00000004496;ENSONIG00000016755;RHOA;LPXN;pik3r3a;ENSONIG00000010477;SEPT9;cdc42l;arpc1b;ITGA5;ARPC4;WASL;rhogb;ENSONIG00000006552;ENSONIG00000004507;fn1a;shc2;cltca;wasla;DNM3;cdc42;ENSONIG00000011065;vcla;ENSONIG00000017919;ACTG1;cblb;ENSONIG00000013186;itgb1b.2;ACTG1;CLTCL1;ga…
HIF-1 signaling pathway	ko04066	119	127	0.501933	0.854494	pdha1a;pfkfb3;VEGFA;flt1;mtor;tceb1b;prkcg;prkcbb;nox1;ENSONIG00000001749;RPS6KB2;insb;pdha1a;ENSONIG00000006478;AKT3;tfa;map2k1;ENSONIG00000017298;pik3r3a;ENSONIG00000010477;insra;gapdh;eif4e2;map2k2a;ENO2;EGFR;rbx1;rela;tfr1a;plcg1;rps6;camk2g1;CAMK2G;mknk2a;gapdh;AKT3;plcg2;eno3;ENSONIG00000011065;ENSONIG00000017919;insrb;pdhb;pdha1a;camk2a;ep300b;igf1rb;NFKB1;crebbpa;hk2;pdha1b;rps6kb1a;hif1a…
Insulin secretion	ko04911	118	123	0.429542	0.854494	CCKAR;gck;ENSONIG00000006478;adcyap1r1a;chrm3a;prkcg;PLCB2;kcnma1a;GPR119;si:dkey-206f10.1;rab3ab;kcnn1a;insb;PLCB1;creb3l2;TRPM4;adcy1a;zgc:101731;ATP1A1;CCKBR;ENSONIG00000000307;atp1a3b;KCNN4;atf4b1;kcnj11l;atp1a3a;pdx1;atp1b1a;prkcbb;abcc8;kcnma1b;adcy7;rims2a;PLCB1;camk2g1;CAMK2G;atp1b3b;KCNN2;GNAS;chrm3b;cacna1sb;camk2a;atp1a2a;atp1b2a;gna11b;adcy9;gna11a;ATP1A1;adcy6b;cacna1c;gnas;KCNMB4;ad…
Allograft rejection	ko05330	118	161	0.979582	0.985645	G2S6A6;ENSONIG00000008406;ENSONIG00000005069;ENSONIG00000005063;PRF1;ENSONIG00000014939;ENSONIG00000012475;cd40;ENSONIG00000014935;PRF1;PRF1;PRF1;PRF1;PRF1;ENSONIG00000020001;ENSONIG00000014941;ENSONIG00000004655;ENSONIG00000006429;il12bb;ORNI-DBA;ENSONIG00000020996;IL12B;ENSONIG00000007085;ENSONIG00000011606;faslg;ENSONIG00000003602;ENSONIG00000009132;ENSONIG00000008338;ENSONIG00000007090;ENSONI…
Salivary secretion	ko04970	117	122	0.431104	0.854494	ENSONIG00000006360;lyz;ENSONIG00000006478;chrm3a;prkcg;PLCB2;prkcbb;si:dkey-206f10.1;slc4a2b;adrb2b;PLCB1;ENSONIG00000017743;ryr3;adcy1a;GUCY1A2;ATP1A1;CUZD1;ENSONIG00000000307;ENSONIG00000010019;atp1a3b;itpr2;ENSONIG00000006075;adrb3a;prkg1b;KCNN4;calm3b;atp1a3a;adra1bb;gna11b;gucy1a3;atp1b1a;kcnma1a;adcy7;ENSONIG00000000428;atp2b3b;ENSONIG00000008230;PLCB1;SLC9A1;trpv6;GNAS;gucy1b3;ADCY5;chrm3b…
Prostate cancer	ko05215	117	122	0.431104	0.854494	PDGFB;ikbkg;CHUK;mtor;atf4b1;pdgfb;pdpk1b;ENSONIG00000012578;PDGFD;ENSONIG00000001749;raf1a;insb;creb3l2;AKT3;map2k1;pik3r3a;ENSONIG00000010477;nkx3-1;tp53;map2k2a;EGFR;ENSONIG00000005674;rela;pdgfrb;araf;rb1;ptena;pik3cg;AKT3;pik3cb;PIK3R5;ENSONIG00000011065;ccne2;ENSONIG00000017919;hsp90aa1.1;E2F1;ep300b;AR;PDGFRB;NFKB1;crebbpa;ENSONIG00000007738;igf1rb;PDGFRA;tcf7l1b;EGFR;ccne1;FGFR1;mapk1;HSP…
Gap junction	ko04540	117	123	0.455924	0.854494	PDGFB;mapk7;ENSONIG00000006478;prkcg;pdgfb;tuba8l2;prkcbb;si:dkey-206f10.1;DRD1;PDGFD;gnaia;raf1a;drd2a;tubb6;PLCB1;adcy1a;GUCY1A2;grm1a;map2k1;ENSONIG00000000307;cx43;itpr2;ENSONIG00000006075;adrb3a;prkg1b;drd2l;zgc:65894;map2k2a;ENSONIG00000004955;TUBA1B;gucy1a3;zgc:194261;EGFR;adcy7;ENSONIG00000006667;PDGFC;htr2b;PLCB2;pdgfrb;PLCB1;map2k5;adcy2b;htr2a;GNAS;gucy1b3;prkg2;TUBA3D;adcy9;gnai1;PDGF…
Oocyte meiosis	ko04114	117	125	0.505683	0.854494	YWHAE;rps6ka3a;si:dkey-206f10.1;ENSONIG00000017267;skp1;ywhabl;anapc7;smc1b;insb;ywhag2;adcy1a;cdc23;map2k1;ENSONIG00000000307;ppp3ccb;cdc16;wdr92;itpr2;cpeb4;pttg1;cpeb3;calm3b;smc3;fbxw11a;rbx1;adcy7;cul1b;ENSONIG00000008518;cdc20;PPP1CB;anapc4;YWHAE;CAMK2G;CPEB2;espl1;ccne2;ppp1cb;ppp2r5a;camk2a;PPP3CA;smc1a;igf1rb;adcy6b;YWHAB;adcy9;ccne1;adcy6a;AR;mapk1;adcy1b;arb;cpeb1b;igf1ra;SLK;ppp3cb;it…
Autoimmune thyroid disease	ko05320	117	160	0.980154	0.985645	G2S6A6;ENSONIG00000008406;ENSONIG00000005069;ENSONIG00000005063;PRF1;ENSONIG00000014939;ENSONIG00000012475;cd40;ENSONIG00000014935;PRF1;PRF1;PRF1;PRF1;ifnphi4;ifnphi4;ENSONIG00000020001;ENSONIG00000014941;ENSONIG00000004655;ENSONIG00000006429;ENSONIG00000020996;ENSONIG00000007085;ORNI-DBA;faslg;ENSONIG00000009132;ENSONIG00000008338;ENSONIG00000007090;ENSONIG00000019940;ENSONIG00000015585;PRF1;ENS…
GnRH signaling pathway	ko04912	116	122	0.457613	0.854494	mapk7;map3k3;ENSONIG00000006478;atf4b1;PLCB2;prkcbb;pla2g4a;si:dkey-206f10.1;mapk8b;pld2;raf1a;cdc42;PLCB1;map2k4a;gnrhr4;adcy1a;map2k1;ENSONIG00000000307;gnrhr2;itpr2;map2k7;calm3b;cdc42l;map2k2a;PLA2G4C;PLA2G4C;EGFR;adcy7;PLCB1;camk2g1;CAMK2G;map2k4b;mapk9;GNAS;lhb;cdc42;prkcdb;cacna1sb;elk1;camk2a;map2k6;adcy9;mapk12a;gna11a;map3k4;prkcda;adcy6b;cacna1c;mapk14a;zgc:153924;SRC;adcy6a;mapk1;adcy…
Morphine addiction	ko05032	116	132	0.695314	0.854494	PDE3B;ENSONIG00000012068;ENSONIG00000006478;gng13b;prkcg;gnb5b;prkcbb;si:dkey-206f10.1;gabrd;KCNJ6;arrb1;gnaia;pde4cb;gabbr2;pde4d;ENSONIG00000016853;ENSONIG00000016852;gabra5;adcy1a;ENSONIG00000000307;DRD1;gabbr1b;gnb3b;ENSONIG00000001956;GNG12;KCNJ9;GABBR2;gabra3;gabrr2a;adcy7;adrbk2;pde4a;pde1a;gabra6a;ADORA1;si:dkey-204f11.64;GNAS;gnb3a;PDE3A;KCNJ3;si:dkey-169l5.3;PDE4A;pde8b;adora1;adcy9;gna…
Small cell lung cancer	ko05222	113	118	0.43748	0.854494	ikbkg;lamb4;CHUK;itga6l;cdk6;TRAF2;itga6b;rxrba;rxrbb;myca;LAMC2;ENSONIG00000012071;AKT3;lamc1;ptgs2b;pik3r3a;traf4a;TRAF2;mych;ENSONIG00000010477;traf6;tp53;itga2b;cdk4;COL4A3;ENSONIG00000013987;lamb1b;traf3;birc2;rela;ENSONIG00000006552;lamc3;col4a2;fn1a;rxraa;fhit;rb1;LAMB1;ptena;AKT3;ENSONIG00000011065;ccne2;ENSONIG00000017919;E2F1;max;lama1;traf5;CDKN2B;NFKB1;ENSONIG00000007738;ptk2.1;rxrgb;…
Serotonergic synapse	ko04726	113	131	0.743206	0.855163	ENSONIG00000011841;ITPR1;ENSONIG00000006478;gng13b;HTR3C;prkcg;gnb5b;PLCB2;prkcbb;pla2g4a;KCNJ6;slc6a4a;appa;gnaia;raf1a;PLCB1;mao;htr1aa;ptgs1;map2k1;ptgs2b;itpr2;SLC18A1;gnb3b;GNG12;KCNJ9;gnb2;PLA2G4C;PLA2G4C;ddc;ENSONIG00000009404;htr2b;CYP2J2;CYP2J2;CYP2J2;PLCB1;araf;CYP2J2;htr2a;ENSONIG00000006892;ENSONIG00000002219;KCNN2;GNAS;gnb3a;htr3b;ENSONIG00000002114;ptgs1;KCNJ3;cacna1sb;si:dkey-204f1…
TGF-beta signaling pathway	ko04350	112	119	0.489955	0.854494	rhoac;ndr2;rbl1;acvr1l;bmpr1ba;smad1;ACVR1;skp1;tgfb2;RPS6KB2;myca;e2f4;id1;smad5;ENSONIG00000005387;RHOA;inhbb;smad3a;nog1;bmpr2a;bambia;mych;ENSONIG00000011606;ACVR1C;INHBB;ENSONIG00000010360;bmp7a;SMAD4;ENSONIG00000013987;smad4;lft1;chd;si:dkey-101k6.5;inhbab;inhbaa;bmp2b;nog2;GDF5;tgfbr1b;bmp5;smad6a;ENSONIG00000017267;TGFB3;RHOC;tfdp1a;ep300b;CDKN2B;rock1;crebbpa;BMPR2;ACVR1B;smad2;rps6kb1a;…
ErbB signaling pathway	ko04012	112	119	0.489955	0.854494	PAK2;crk;mtor;ENSONIG00000006478;prkcg;prkcbb;map2k4b;stat5.1;cblb;JUN;ENSONIG00000001749;RPS6KB2;myca;map2k4a;AKT3;map2k1;pik3r3a;mapk8b;mych;ENSONIG00000010477;map2k7;erbb3b;map2k2a;EGFR;ENSONIG00000013987;map2k2b;plcg1;araf;CAMK2G;erbb3a;shc2;mapk9;AKT3;pik3cb;ENSONIG00000011065;ENSONIG00000017919;pak2b;elk1;camk2a;nck2a;erbb4b;gab1;ptk2.1;rps6kb1a;SHC4;zgc:153924;SRC;mapk1;abl2;gab1;nck1b;pak…
Glycerophospholipid metabolism	ko00564	111	115	0.41536	0.854494	PPAP2A;DGKD;lpgat1;adprm;etnk1;pla2g4a;pla2g1b;agpat2;ENSONIG00000011200;LPIN3;zgc:158309;lpin1;DGKI;lypla2;si:dkeyp-110e4.6;ENSONIG00000008291;zgc:113516;ache;gpd1b;ENSONIG00000006674;zgc:154040;pcyt1ab;ptdss2;chpt1;lipin2;pemt;PLA2G4C;PLA2G4C;ENSONIG00000012046;gpd1l;cdipt;gpat2;dgkza;agpat3;agpat9;dgke;etnk2;pla2g15;lcat;mboat2b;LPIN1;ENSONIG00000000551;pla2g12a;pnpla7b;agpat9l;pcyt2;mboat7;gp…
Spliceosome	ko03040	109	137	0.901172	0.957162	u2af1;nhp2l1b;ENSONIG00000009428;pqbp1;prpf31;sf3b5;dhx15;syf2;RBM25;ENSONIG00000003296;SRSF10;wbp11;ddx42;hnrnpk;hnrpkl;zgc:163098;SRSF10;ccdc12;snrnp200;hsp70.3;srsf1a;prpf38a;hnrnpc;sf3b4;hsc70;alyref;srsf9;srsf6b;hnrnpa3;rbm8a;crnkl1;ddx5;sart1;snrpc;prp19;prpf40a;aqr;tra2a;snrnp70;dhx15;DDX5;ddx46;magoh;srsf5a;HSPA8;ctnnbl1;TRA2B;prpf3;hnrnpub;sf3b2;thoc2;snrpb;prpf18;PUF60;snw1;phf5a;dhx38;…
Bile secretion	ko04976	108	109	0.344445	0.854494	BSEP;cyp7a1a;ldlr;si:dkey-206f10.1;slc5a1;abcg2b;slc4a2b;abcc2;ca2;SLC10A1;abcc4;ATP1A1;cahz;hmgcrb;ENSONIG00000000307;slc10a2;atp1a3b;slc10a2;abcg2d;ENSONIG00000017069;slc22a7b;SLC22A7;adcy6b;aqp4;atp1b1a;AQP4;adcy7;slc22a7a;SCTR;cftr;rxraa;scarb1;SLC9A1;KCNN2;GNAS;LDLR;nceh1a;SLC22A7;slc4a4a;atp1a3a;ABCC3;atp1a2a;atp1b2a;abcc4;SCTR;adcy9;SLC9A1;ATP1A1;atp1a1b;ephx1l;abcg2a;SLC9A1;gnas;adcy6a;sl…
Prolactin signaling pathway	ko04917	106	110	0.423137	0.854494	tnfsf11;gck;irf1b;stat5.1;socs7;ENSONIG00000001749;raf1a;insb;prl;prlra;prl;AKT3;TGTH-RII;ENSONIG00000017919;socs3b;foxo3a;cishb;mapk8b;SOCS1;pik3r3a;ENSONIG00000010477;map2k2a;map2k2b;rela;shc2;mapk9;AKT3;lhb;si:ch211-152f23.5;ENSONIG00000011065;prlr2;ENSONIG00000020185;stat1a;NFKB1;socs5a;socs4;socs9;ccnd1;SHC4;mapk14a;SRC;mapk1;SOCS6;mapk12a;grb2b;prl2;ccnd2a;pik3cb;slc2a2;ESR1;jak3;ccnd2b;sta…
Aldosterone synthesis and secretion	ko04925	106	111	0.449178	0.854494	cyp11a1;ENSONIG00000020853;ENSONIG00000006478;orai1b;prkcg;ldlr;PLCB2;prkcbb;si:dkey-206f10.1;atf1;ENSONIG00000015884;PLCB1;creb3l2;adcy1a;npr1a;cyp21a2;itpr2;NPR1;atf4b1;cacna1i;calm3b;prkcea;camk1db;prkd3;adcy7;KCNK3;PLCB1;camk2g1;CAMK2G;scarb1;star;GNAS;LDLR;nr4a2a;PRKD1;kcnk9;cacna1sb;camk2a;CAMK4;camk1da;cacna1ha;adcy6b;ENSONIG00000016122;gna11a;kcnk3;adcy9;cacna1c;gnas;adcy6a;atf2;adcy1b;CA…
Parkinson's disease	ko05012	106	136	0.92477	0.967908	uqcrfs1;atp5a1;NDUFA4L2;drd2l;atp5d;gnal;NDUFA13;ube2g1a;cyc1;gnal2;gnaia;UBE2G1;drd2a;sdha;uba7;SLC6A3;DRD1;SLC18A1;cox7c;SNCAIP;cox4i2;adora2aa;slc25a4;pink1;ATP5B;gpr37b;ENSONIG00000011239;ndufs7;uba1;ppifb;ndufv1;casp3a;GPR37;VDAC2;vdac1;atp5e;ADCY5;uqcrc1;sept5b;sdhda;NDUFV1;gnai1;ndufb6;park7;NDUFC2;ppiaa;ndufa9;cox6b2;ndufs1;ndufb9;SDHB;slc18a2;atp5g3b;ndufb7;ndufa4;ndufab1a;ndufa8;atp5a1;…
Fc epsilon RI signaling pathway	ko04664	105	136	0.934255	0.971781	fyna;ENSONIG00000006478;ENSONIG00000014939;pdpk1b;pla2g4a;fynb;map2k4b;ENSONIG00000014935;ENSONIG00000001749;ENSONIG00000014941;ENSONIG00000004655;map2k4a;ENSONIG00000020996;AKT3;map2k1;mapk8b;pik3r3a;ENSONIG00000011606;ENSONIG00000010477;map2k7;lcp2b;lcp2a;map2k2a;PLA2G4C;PLA2G4C;ENSONIG00000012475;plcg1;VAV1;ENSONIG00000021354;pik3cg;mapk9;AKT3;pik3cb;ENSONIG00000011065;ENSONIG00000017919;ighv1…
Staphylococcus aureus infection	ko05150	105	138	0.948123	0.97529	ENSONIG00000005394;c1qb;ENSONIG00000014939;c1qc;ENSONIG00000012475;ENSONIG00000014935;MBL2;MBL2;ENSONIG00000014941;ENSONIG00000004655;ENSONIG00000020996;ENSONIG00000004520;si:dkey-8k3.2;C3;ORNI-DBA;ENSONIG00000007003;ENSONIG00000010940;ENSONIG00000009132;C3;ENSONIG00000008338;ENSONIG00000019940;ENSONIG00000019943;ENSONIG00000019944;ENSONIG00000012441;ENSONIG00000021354;ENSONIG00000019113;ENSONIG0…
Toll-like receptor signaling pathway	ko04620	104	112	0.53166	0.854494	TLR5;ikbkg;CHUK;ENSONIG00000010866;ENSONIG00000014149;map2k4b;TLR5;ifnphi4;ifnphi4;ENSONIG00000001749;map2k4a;il12bb;casp8l2;CTSS;AKT3;IL12B;map2k1;ENSONIG00000010876;ENSONIG00000010875;map3k8;mapk8b;pik3r3a;ENSONIG00000011606;ENSONIG00000010477;map2k7;traf6;map2k2a;ENSONIG00000003602;traf3;ENSONIG00000010964;tlr19;rela;cd40;mapk9;AKT3;ripk1l;ticam1;ENSONIG00000011065;ENSONIG00000017919;ENSONIG00…
EGFR tyrosine kinase inhibitor resistance	ko01521	104	115	0.608418	0.854494	baxb;PDGFB;VEGFA;mtor;ENSONIG00000006478;prkcg;pdgfb;prkcbb;PDGFD;ENSONIG00000001749;RPS6KB2;AKT3;HGF;map2k1;foxo3a;akt2;nf1a;pik3r3a;ENSONIG00000010477;erbb3b;eif4e2;map2k2a;jak1;EGFR;pdgfrb;plcg1;rps6;araf;erbb3a;shc2;ptena;AKT3;pik3cb;ENSONIG00000011065;ENSONIG00000017919;kdr;igf1rb;fgfr3;gas6;PDGFRB;gab1;PDGFRA;rps6kb1a;SHC4;SRC;mapk1;gab1;igf1ra;eif4ea;grb2b;ENSONIG00000005515;AXL;eif4e1c;ra…
Antigen processing and presentation	ko04612	103	122	0.786207	0.879279	tapbp;G2S6A6;ENSONIG00000008406;ENSONIG00000005069;ENSONIG00000005063;ctsba;cd4;ENSONIG00000020001;ctsla;psme1;ctsl.1;ENSONIG00000019001;ENSONIG00000007085;hsp70.3;ORNI-DBA;ENSONIG00000011606;canx;hsc70;IFI30;ifi30;ENSONIG00000009132;ENSONIG00000008338;ENSONIG00000007090;ctskl;ctsl.1;ctsl.1;ENSONIG00000019940;ENSONIG00000019943;ENSONIG00000019944;cd74a;ENSONIG00000012441;ENSONIG00000019113;ctsl.1…
ECM-receptor interaction	ko04512	101	103	0.378492	0.854494	COL1A1;col2a1b;itga1;col6a1;col6a2;ENSONIG00000007640;ITGA9;itga6l;col9a2;ENSONIG00000015950;sv2bb;itga6b;hmmr;GP9;vwf;col6a1;col6a6;LAMC2;col6a6;relnl;itga10;itga11a;itgb8;TNXB;lamc1;SV2C;SV2A;itga4;agrn;LAMB1;COL6A2;itga2b;COL4A3;lamb1b;COL4A4;col6a3;ENSONIG00000006552;lamc3;col4a2;fn1a;itgb6;col1a2;hspg2;itgb1b.2;ITGA5;lama1;cd36;itgb3b;sv2c;itgb4;sv2ba;col1a1b;itga3b;itga3a;col4a4;col4a6;vtnb…
Arrhythmogenic right ventricular cardiomyopathy (ARVC)	ko05412	101	103	0.378492	0.854494	itga1;itgb8;CACNA2D4;ITGA9;cacnb2a;itga6l;ENSONIG00000012578;cacng8b;cacng7b;zgc:172323;CACNA2D1;cacng3a;itga10;itga11a;cx43;ngs;itga4;cdh2;ITGA5;itga2b;jupa;ENSONIG00000007622;ACTN4;ENSONIG00000007624;LMNA;cacnb1;cacng4;CACNA2D2;ENSONIG00000006552;cacna2d4a;itgb6;desma;si:ch73-74h11.1;desmb;actn1;CACNG2;ACTG1;cacna1sb;cacna2d2;itgb1b.2;ACTG1;actn2;itgb3b;ENSONIG00000003673;itgb4;ENSONIG000000020…
Complement and coagulation cascades	ko04610	101	107	0.484791	0.854494	ENSONIG00000020087;ENSONIG00000020086;ENSONIG00000005394;A2ML1;ENSONIG00000020089;f2r;c1qb;ENSONIG00000015442;ENSONIG00000019960;c1qc;serpinf2a;MBL2;F2RL3;A2ML1;MBL2;A2ML1;vwf;f13a1a.1;clu;vtnb;si:dkey-8k3.2;C3;c6;f2;A2ML1;C3;serping1;C7;masp1;BDKRB2;ENSONIG00000019808;plaua;A2ML1;c8g;plg;ENSONIG00000013181;bfb;f5;f2rl2;ENSONIG00000008995;F7;A2ML1;f10;plat;f9b;c9;C3;ENSONIG00000015441;F2RL2;cpb2;…
MAPK signaling pathway - fly	ko04013	101	109	0.538091	0.854494	ENSONIG00000015717;duox;tec;bmpr1ba;siah1;map2k4b;ENSONIG00000017267;ywhabl;spry2;si:ch211-26b3.4;map2k4a;MAP3K6;tbl1x;rreb1b;map2k1;ENSONIG00000000300;mapk8b;rasa1a;strn3;DUSP10;map2k7;cylda;traf6;mef2aa;EGFR;dok2;map3k5;ipo7;sod2;MEF2A;ptpn11b;bmp2b;xpo1b;mapk9;rasa3;ENSONIG00000009962;prox1b;cica;mapk13;mapk12a;strn4;YWHAB;map3k4;EGFR;ube2d1a;mapk14a;zgc:153924;SRC;cnksr2a;mapk1;atf2;tab2;map3…
Pyrimidine metabolism	ko00240	101	112	0.615614	0.854494	entpd6;polr3f;polr2i;pola2;rrm1;NT5C;dut;polr3e;dctd;upp2;nt5e;pnp5b;CTPS1;polr3c;pnp5a;cant1a;txnrd2;umps;upb1;polr2d;TYMP;entpd4;txnrd1;entpd3;RRM2;dpydb;nme7;nme2b.2;DCTPP1;pold2;nt5c3a;polr3glb;polr1b;entpd1;prim1;uck2a;nt5e;dck;polr3b;NT5C3B;nt5c2b;dhodh;dpys;umps;NT5C3B;polr3a;cmpk;dtymk;polr2eb;cda;uck1;pole2;polr2a;polr3h;zgc:110540;ak9;nme2a;tk2;nme4;si:ch211-243j20.2;entpd5b;entpd5a;upp…
Progesterone-mediated oocyte maturation	ko04914	100	110	0.592608	0.854494	CCNA2;rps6ka3a;si:dkey-206f10.1;anapc7;ENSONIG00000001749;raf1a;insb;adcy1a;pkmyt1;AKT3;map2k1;ENSONIG00000000307;cdc16;mapk8b;cpeb4;cpeb3;pik3r3a;ENSONIG00000001886;ENSONIG00000010477;adcy7;ccnb3;anapc4;araf;CPEB2;mapk9;ccnb1;AKT3;ADCY5;ENSONIG00000011065;ENSONIG00000017919;hsp90aa1.1;igf1rb;adcy6b;gnai1;mapk12a;cdc25;adcy9;mapk14a;gnaia;adcy6a;mapk1;HSP90AA1;pik3cd;adcy1b;cpeb1b;igf1ra;ADCY3;pi…
Gastric acid secretion	ko04971	99	109	0.594998	0.854494	ENSONIG00000006478;chrm3a;prkcg;PLCB2;prkcbb;si:dkey-206f10.1;SSTR2;gnaia;slc4a2b;PLCB1;ca2;mylk4a;adcy1a;im:7148400;ATP1A1;cahz;ENSONIG00000000307;atp1a3b;itpr2;KCNJ10;kcnk10a;ATP4A;calm3b;atp1a3a;gna11b;atp1b1a;adcy7;mylk4b;cftr;PLCB1;camk2g1;CAMK2G;SLC9A1;GNAS;mylkb;chrm3b;ATP4B;camk2a;atp1a2a;atp1b2a;kcnj2b;kcnj2a;adcy9;gnai1;SLC9A1;gna11a;ATP1A1;ENSONIG00000016230;atp1a1b;HRH2;kcnj1b;SLC9A1;…
GABAergic synapse	ko04727	99	117	0.777397	0.879279	ENSONIG00000011682;ENSONIG00000012068;ENSONIG00000006478;gng13b;slc38a3a;prkcg;gnb5b;slc6a1l;abat;si:dkey-206f10.1;gabrd;KCNJ6;trak2;gnaia;gabbr2;CACNA1D;glulc;gad1a;gabra5;adcy1a;ENSONIG00000000307;gabbr1b;gnb3b;ENSONIG00000001956;GNG12;glulb;GABBR2;gabra3;prkcbb;gabrr2a;glsa;adcy7;plcl1;gad2;adcy2b;gabra6a;gnb3a;gad1b;si:dkey-169l5.3;cacna1sb;si:dkey-204f11.64;adcy6b;gnai1;SLC38A3;adcy9;cacna1c…
Adipocytokine signaling pathway	ko04920	98	102	0.436333	0.854494	ikbkg;IRS2;CHUK;mtor;zgc:112484;acsl6;CAMKK2;TRAF2;rxrba;nfkbie;acsl1a;npy;IRS1;acsl5;IRS4;AKT3;prkaa1;socs3b;prkag3b;prkab1a;mapk8b;TRAF2;ENSONIG00000011606;prkcq;prkag3a;pck2;slc2a1a;rela;ppargc1a;rxraa;ptpn11b;mapk9;AKT3;acsbg1;SLC2A4;si:ch211-284e13.4;pomcb;cd36;NFKB1;PRKAB2;NPY;tnfrsf1b;acsl1b;g6pca.1;g6pca.2;adipor1a;slc2a3a;PRKAG2;ENSONIG00000016924;acacb;traf2b;lepr;rxrbb;CAMKK1;adipor2;a…
Chronic myeloid leukemia	ko05220	98	104	0.490691	0.854494	ikbkg;CHUK;crk;cdk6;stat5.1;cblb;tgfb2;ENSONIG00000001749;raf1a;ctbp1;ENSONIG00000005387;AKT3;map2k1;ENSONIG00000001557;pik3r3a;mych;ENSONIG00000010477;tp53;map2k2a;SMAD4;cdk4;ENSONIG00000013987;smad4;rela;si:dkey-101k6.5;CBLC;araf;BCR;shc2;ptpn11b;rb1;AKT3;pik3cb;ENSONIG00000010360;ENSONIG00000011065;shc1;ENSONIG00000017919;tgfbr1b;E2F1;TGFB3;NFKB1;ENSONIG00000007738;SHC4;mapk1;ctbp2a;grb2b;hdac…
Inositol phosphate metabolism	ko00562	97	99	0.384048	0.854494	si:dkey-266f7.9;ENSONIG00000011683;PLCB2;pip5k1ca;plcd3b;PLCB1;tpi1b;ipmkb;pip5k1cb;plcd4b;pi4kab;ocrl;pi4kaa;ITPK1;mtmr14;PLCH2;mtmr7a;minpp1a;inpp4aa;pip4k2aa;mtmr3;inpp5b;inpp5e;pip5k1bb;plcg1;PLCB1;pip5k1aa;ptena;pik3c3;pik3cb;ENSONIG00000017919;PIP4K2C;INPP5A;pikfyve;aldh6a1;miox;MTMR4;inppl1b;ISYNA1;pi4k2b;pip5k2;synj1;plcd1a;PLCE1;zgc:174938;inppl1a;impad1;ENSONIG00000016634;plcb3;pik3c2a;…
Cardiac muscle contraction	ko04260	97	109	0.650495	0.854494	uqcrfs1;CACNA2D4;cacnb2a;cacng8b;cacng7b;tpm4a;cyc1;ACTC1;CACNA2D1;MYL4;cacng3a;ATP1A1;ENSONIG00000001735;atp1a3b;cox7c;cox4i2;atp1a3a;atp1b1a;cacnb1;CACNA2D2;UQCRFS1;cacna2d4a;ENSONIG00000004007;SLC9A1;cacna2d2;tpma;CACNG2;uqcrc1;cacna1sb;atp1a2a;atp1b2a;ACTC1;ENSONIG00000019562;SLC9A1;tpm4b;ATP1A1;atp1a1b;uqcrc2a;cacna1c;SLC9A1;cacnb3a;MYH6;cox6b2;atp1a1a.4;CACNG1;zgc:66286;cacng4;cacnb4a;uqcrh…
Central carbon metabolism in cancer	ko05230	96	100	0.439792	0.854494	PKLR;pdha1a;gck;mtor;pfkpb;ENSONIG00000001749;raf1a;myca;pdha1a;PFKL;pfkma;AKT3;map2k1;pik3r3a;pgam1b;ENSONIG00000002196;ENSONIG00000017298;mych;ENSONIG00000010477;pfkmb;tp53;map2k2a;EGFR;ENSONIG00000013987;glsa;si:dkey-103i16.6;sirt3;pdgfrb;ptena;AKT3;pik3cb;ENSONIG00000011065;ENSONIG00000017919;pdhb;pdha1a;fgfr3;PDGFRB;SLC7A5;NTRK3;hk2;g6pd;pdha1b;EGFR;C12orf5;hif1aa;FGFR1;mapk1;fgfr1a;slc2a3a;…
Melanoma	ko05218	96	106	0.602298	0.854494	PDGFB;ENSONIG00000012303;pdgfb;fgf7;cdk6;PDGFD;ENSONIG00000001749;raf1a;ENSONIG00000004493;ENSONIG00000004496;ENSONIG00000016755;fgf1b;AKT3;HGF;map2k1;pik3r3a;ENSONIG00000010477;fgf5;tp53;map2k2a;fgf12a;cdk4;fgf18a;fgf10a;ENSONIG00000004507;pdgfrb;araf;rb1;ptena;AKT3;FGF20B;fgf8b;ENSONIG00000011065;ENSONIG00000017919;E2F1;ENSONIG00000013186;igf1rb;PDGFRB;ENSONIG00000007738;PDGFRA;EGFR;fgf24;ENSON…
Type I diabetes mellitus	ko04940	96	114	0.785027	0.879279	G2S6A6;ENSONIG00000008406;ENSONIG00000005069;ENSONIG00000005063;PRF1;PRF1;PRF1;PRF1;PRF1;PRF1;ENSONIG00000020001;insb;gad1a;il12bb;ORNI-DBA;hspd1;ENSONIG00000002439;IL12B;ENSONIG00000007085;ENSONIG00000011606;faslg;ENSONIG00000003602;ENSONIG00000009132;ENSONIG00000008338;ENSONIG00000007090;gad2;ENSONIG00000019940;PRF1;ENSONIG00000019943;ENSONIG00000019944;PRF1;PTPRN2;ENSONIG00000012441;fas;ENSONI…
Thyroid hormone synthesis	ko04918	94	99	0.471077	0.854494	GPX2;ENSONIG00000006478;atf4b1;PLCB2;prkcbb;DUOXA1;si:dkey-206f10.1;si:ch73-111m19.2;itpr1a;PLCB1;creb3l2;adcy1a;atf2;ATP1A1;hspa5;ENSONIG00000000307;atp1a3b;itpr2;canx;prkcg;atp1a3a;lrp2a;atp1b1a;adcy7;hspa5;ENSONIG00000015585;PLCB1;atp1b3b;hspa5;GNAS;atp1b2a;atp1a2a;TTF2;gna11b;adcy6b;gna11a;ATP1A1;tshb;iyd;ENSONIG00000000362;atp1a1b;hspa5;slc5a5;ENSONIG00000018275;gnas;adcy6a;gpx7;lrp2b;adcy1b…
Renal cell carcinoma	ko05211	93	102	0.583242	0.854494	VEGFA;PAK2;crk;tceb1b;pdgfb;rapgef1b;tgfb2;ENSONIG00000015883;raf1a;cdc42;ENSONIG00000005387;AKT3;HGF;map2k1;pik3r3a;ENSONIG00000010477;cdc42l;map2k2a;egln3;rbx1;flcn;araf;ENSONIG00000012179;ptpn11b;AKT3;cdc42;ENSONIG00000011065;ENSONIG00000017919;pak2b;TGFB3;ep300b;gab1;hif1aa;mapk1;slc2a3a;gab1;arnt2;ENSONIG00000001749;pak6b;crebbpa;egln2;grb2b;arnt;tceb2;pik3cb;EGLN1;ENSONIG00000000873;hrasb;P…
Colorectal cancer	ko05210	91	101	0.614924	0.854494	baxb;rhoac;ENSONIG00000012578;tgfb2;ENSONIG00000001749;raf1a;myca;ENSONIG00000005387;AKT3;map2k1;smad3a;pik3r3a;mapk8b;mych;ENSONIG00000010477;tp53;SMAD4;ENSONIG00000013987;msh3;smad4;si:dkey-101k6.5;AXIN1;casp3a;mapk9;AKT3;pik3cb;ENSONIG00000010360;ENSONIG00000011065;ENSONIG00000017919;ENSONIG00000020185;tgfbr1b;mlh1;apc2;TGFB3;RHOC;ENSONIG00000004109;smad2;zgc:153924;casp9;msh2;mapk1;ctnnb1;tcf…
Oxidative phosphorylation	ko00190	91	115	0.890281	0.9484	uqcrfs1;atp5a1;NDUFA4L2;lhpp;ATP6V1B1;atp5d;atp5ia;NDUFA13;ATP6V0D2;cyc1;cox10;ATP6V0C;sdha;ppa1a;ppa1b;cox7c;ATP4A;cox4i2;uqcrc1;ATP5B;ndufs7;ATP6V1C1;tcirg1;ndufv1;UQCRFS1;atp5e;atp6v0cb;atp6v0a1b;ATP6V1C1;ATP4B;sdhda;NDUFV1;atp6ap1b;ndufb6;ppa2;atp6v1e1b;NDUFC2;ndufa9;cox6b2;ndufs1;ndufb9;cox15;atp5g3b;ndufb7;atp6v1h;ndufa4;ndufab1a;ndufa8;atp5a1;uqcrh;cox6a2;ndufv2;uqcrc2a;ndufa10;ATP6V1A;atp…
Hematopoietic cell lineage	ko04640	91	121	0.946442	0.97529	itga1;anpepb;ENSONIG00000016686;ENSONIG00000014939;itga6l;ENSONIG00000012475;ENSONIG00000014935;cd4;itga6b;ENSONIG00000014941;ENSONIG00000004655;GP9;ENSONIG00000020996;CD22;ENSONIG00000007404;ANPEP;MME;kita;ENSONIG00000011606;itga4;cd9a;epor;CD22;itga2b;si:ch73-177h5.2;tfr1a;ighv14-1;dntt;ENSONIG00000021354;kitlgb;ITGA5;ighv1-4;ighv14-1;cd36;itgb3b;csf1ra;tfr1b;ENSONIG00000012457;il7r;itga3b;itga…
Ribosome	ko03010	91	122	0.952956	0.977461	mrpl3;rpl23;mrpl19;RPL3L;rpl12;RPL5;rpl22l1;rpl7a;mrpl18;ENSONIG00000017987;rsl24d1;rps24;rpl4;rplp0;rplp2l;rpl13a;rps8b;rps29;rps27.2;rpl18a;rpl28;rpl11;rpl3;rps3a;rpl10a;mrpl9;MRPL2;RPL5;mrpl27;zgmrpl4;l32;mrpl28;rps7;mrpl14;rps11;rps3;rpl36;rps9;RPS19;rplp2;mrps5;mrps14;mrpl22;rpl10;rpl23a;RPL18;rpl14;mrps9;mrps11;mrpl23;mrpl1;mrpl21;rps23;rpl24;rps14;rpl9;rpl19;rps21;rpl8;mrpl34;mrpl17;uba52;…
Biosynthesis of amino acids	ko01230	90	96	0.50732	0.854494	PKLR;idh1;nags;shmt2;aldoca;arg2;tha1;pfkpb;SDS;got2b;glulc;tpi1b;PFKL;MAT1A;pfkma;ENSONIG00000009630;asl;tktb;pgam1b;pfkmb;gapdh;glulb;prps1b;ENO2;ass1;aco1;phgdh;pcxa;got1;gapdh;AADAT;eno3;idh3a;IDH3A;acy1;cps1;got1l1;aco2;SDSL;pgam2;aldh7a1;mat2ab;pfkpa;pgk1;ALDH18A1;pgam1a;gpt2l;pycrl;SHMT2;ENSONIG00000005295;aldob;pycr1a;psph;aldh18a1;tpi1a;GOT1;eno2;eno1a;idh3g;otc;ENSONIG00000019474;ENSONI…
Hippo signaling pathway - fly	ko04391	90	96	0.50732	0.854494	ZDHHC18;MPDZ;YWHAE;ppp2r2d;lats2;rereb;rassf2a;smad1;ENSONIG00000017267;ywhabl;pard6b;myca;TSHZ2;lpp;tp63;TSHZ3;mapk8b;wnt1;mych;crb1;WWC1;ENSONIG00000013987;PARD3;LIMD1;pard6a;dlg1l;tead1b;mapk9;ccne2;ACTG1;scrib;ACTG1;lats1;YWHAB;ENSONIG00000010423;ccne1;tead3b;dchs1b;ppp2r2c;tead1a;crb2b;mob1bb;zdhhc18b;wtip;ywhaqb;csnk1e;ENSONIG00000010727;mpp5a;crb2a;zdhhc9;nf2a;dchs1a;ppp2r1a;rassf4;nf2b;re…
Regulation of lipolysis in adipocytes	ko04923	90	97	0.535478	0.854494	IRS2;AKT3;si:dkey-206f10.1;gnaia;ENSONIG00000001749;npy;adrb2b;IRS1;ENSONIG00000008291;adcy1a;npr1a;IRS4;AKT3;ENSONIG00000006674;ptgs1;ENSONIG00000000307;abhd5b;ptgs2b;zgc:154040;adrb3a;pik3r3a;prkg1b;abhd5a;NPR1;ENSONIG00000010477;insra;adcy7;ENSONIG00000015580;ADORA1;GNAS;ENSONIG00000011065;ENSONIG00000017919;ptgs1;prkg2;insrb;si:ch211-284e13.4;adora1;adcy6b;gnai1;PNPLA1;prkg1a;tshb;NPY;adcy9;A…
Salmonella infection	ko05132	90	100	0.617522	0.854494	TLR5;ENSONIG00000010866;rock2a;TLR5;wasa;pkn1;DYNC2H1;cdc42;arpc2;pkn3;DYNC1H1;plekhm2;dync1li2;ENSONIG00000010876;ENSONIG00000010875;mapk8b;dync1i2b;DYNC1I1;ARPC5;cdc42l;arpc1b;ARPC4;WASL;PKN3;ENSONIG00000010964;rhogb;klc4;rela;pycard;wasla;mapk9;cdc42;flna;ENSONIG00000020185;DYNC1I2;ACTG1;ACTG1;rock1;NFKB1;klc1a;mapk14a;zgc:153924;mapk1;rhogd;ENSONIG00000012987;mapk12a;klc3;PFN2;klc2;il1b;pfn2l…
Amphetamine addiction	ko05031	89	93	0.452462	0.854494	GRIN3A;pdyn;GRIN1;ENSONIG00000006478;atf4b1;grin2db;prkcbb;GRIN2B;ppp1cab;sirt1;creb3l2;mao;SLC6A3;wdr92;DRD1;SLC18A1;prkcg;calm3b;grin2ab;ddc;ppp1r1b;PPP1CB;grin2aa;gria4b;camk2g1;CAMK2G;GNAS;PPP3CA;gria1a;ENSONIG00000020185;ppp1cb;camk2a;GRIN3B;CAMK4;gria3a;cacna1c;gnas;atf2;slc18a2;grin2ca;glur2b;ppp3cb;fosb;si:ch211-127i16.2;ppp1cc;CREB3L4;creb3l3l;ADCY5;camk2b2;camk2d2;grin2da;creb3l1;CAMK2D…
Longevity regulating pathway - multiple species	ko04213	89	94	0.481007	0.854494	IRS2;mtor;si:dkey-206f10.1;ENSONIG00000001749;cat;insb;sirt1;cryaba;rptor;adcy1a;IRS4;AKT3;eif4ebp2;prkag3b;foxo3a;prkab1a;hsp70.3;pik3r3a;hsc70;ENSONIG00000010477;insra;foxa2;prkag3a;ENSONIG00000005674;adcy7;ADCY9;sod2;AKT3;ENSONIG00000011065;ENSONIG00000017919;HSPA8;insrb;si:ch211-284e13.4;igf1rb;adcy9;PRKAB2;sod1;rps6kb1a;adcy6a;CLPB;adcy1b;PRKAG2;igf1ra;ENSONIG00000005515;ADCY3;hdac1;RPS6KB2;…
Pancreatic cancer	ko05212	89	97	0.56575	0.854494	ikbkg;VEGFA;CHUK;cdk6;TILRAD51;tgfb2;ENSONIG00000001749;ralaa;raf1a;cdc42;ENSONIG00000005387;AKT3;map2k1;ENSONIG00000010360;ENSONIG00000001557;mapk8b;pik3r3a;ENSONIG00000010477;ralba;cdc42l;tp53;SMAD4;cdk4;jak1;EGFR;arhgef6;smad4;rela;si:dkey-101k6.5;araf;rb1;mapk9;AKT3;pik3cb;cdc42;ENSONIG00000011065;ENSONIG00000017919;tgfbr1b;E2F1;TGFB3;stat1a;ENSONIG00000004109;NFKB1;ENSONIG00000007738;smad2;E…
Intestinal immune network for IgA production	ko04672	89	134	0.994787	0.994787	si:ch1073-59l16.1;si:ch1073-59l16.1;ENSONIG00000014939;ENSONIG00000012475;cd40;ENSONIG00000014935;cxcr4b;ENSONIG00000014941;ENSONIG00000004655;ccr9a;si:ch1073-59l16.1;ENSONIG00000020996;ORNI-DBA;itga4;ENSONIG00000009132;ENSONIG00000008338;ENSONIG00000019940;ENSONIG00000019943;ENSONIG00000019944;ighv14-1;ENSONIG00000021354;ENSONIG00000019113;ENSONIG00000009129;ENSONIG00000009128;ENSONIG00000012219…
Peroxisome	ko04146	88	95	0.54013	0.854494	idh1;pex12;eci2;acsl6;nudt19;pex11g;mpv17l2;ephx2;decr2;SLC27A5;cat;acsl1a;crata;ENSONIG00000018877;acsl5;far1;ABCD2;acaa1;ENSONIG00000009531;pex13;cratb;pex3;agps;acot8;hacl1;sod2;scp2a;NUDT7;hao1;prdx1;nudt12;ACOX1;pex5;hmgcll1;ENSONIG00000000551;abcd4;FAR2;pex19;sod1;acsl1b;slc27a2b;pex26;hao2;phyh;ehhadh;slc27a2a;mlycd;ENSONIG00000011724;hsd17b4;crata;agxta;acsl3b;mpv17;abcd1;pex5la;hmgcl;pex…
Epithelial cell signaling in Helicobacter pylori infection	ko05120	88	98	0.622793	0.854494	ikbkg;CHUK;ATP6V1B1;ATP6V0D2;map2k4b;si:ch1073-396h14.1;ATP6V0C;cdc42;map2k4a;jam3b;nfkbiaa;ENSONIG00000004572;mapk8b;ENSONIG00000020401;f11r;cdc42l;EGFR;jam2b;rela;CXCR1;plcg1;casp3a;ptpn11b;mapk9;atp6v0cb;cdc42;atp6v0a1b;ATP6V1C1;adam17b;atp6ap1b;NFKB1;ENSONIG00000020943;EGFR;atp6v1e1b;mapk14a;zgc:153924;SRC;jam2a;csk;ENSONIG00000012987;mapk12a;lyn;atp6v1h;adam17a;plcg2;ATP6V1C1;casp3b;jam3a;at…
Olfactory transduction	ko04740	88	100	0.674508	0.854494	ano2;gng13b;gnal;gnal2;arrb1;ENSONIG00000015490;ENSONIG00000012715;or115-15;or115-15;ENSONIG00000021332;or115-15;ENSONIG00000021337;ENSONIG00000021338;ENSONIG00000021339;ENSONIG00000004368;ENSONIG00000004369;ENSONIG00000010394;ENSONIG00000010395;prkg1b;ENSONIG00000017294;ENSONIG00000017295;ENSONIG00000020561;ENSONIG00000021293;ENSONIG00000021292;ENSONIG00000004111;adrbk2;ENSONIG00000016134;ENSONI…
p53 signaling pathway	ko04115	87	90	0.427456	0.854494	baxb;igfbp3;TSC2;TP53I3;siah1;cdk6;RRM2;PPM1D;SHISA4;casp8l2;gtse1;gorab;tp73;bai1a;CCNG2;tp53;gadd45ab;RRM2;cdk4;cd82b;ccng2;atm;ei24;casp3a;ccng1;fas;ptena;ccnb1;si:ch211-152f23.5;ccne2;ddb2;steap3;gadd45ba;perp;gadd45ba;sesn2;ccne1;rchy1;SESN3;ZMAT3;ENSONIG00000015690;gadd45aa;cd82a;chek2;ccnd2a;gadd45g;casp3b;ccnd2b;cdk2;cdkn1a;bai1b;igfbp3;ccnd3;thbs1a;zgc:194469;rrm2b;rprmb;CCND1;apaf1;ppm1…
Pertussis	ko05133	86	95	0.601011	0.854494	rhoac;casp7;c1qb;irf1b;ENSONIG00000010009;gnaia;si:dkey-179k24.5;il12bb;IL12B;si:dkey-8k3.2;C3;mapk8b;ENSONIG00000011606;ENSONIG00000003602;calm3b;traf6;C3;serping1;c1qc;rela;ENSONIG00000006552;casp3a;pycard;mapk9;ticam1;il1b;ENSONIG00000020185;ITGA5;RHOC;itgb1b.2;irak1;gnai1;mapk12a;ENSONIG00000003672;il10;mapk14a;zgc:153924;ENSONIG00000007940;mapk1;cfl2;C3;ENSONIG00000012987;NFKB1;ENSONIG000000…
Long-term potentiation	ko04720	85	90	0.489345	0.854494	glur2b;plcb3;CAMK4;ppp3ca;grin2ca;GRIN1;kras;ppp3cb;wdr92;ENSONIG00000006478;si:ch211-132f19.7;ppp1cc;grin2db;PLCB2;rps6ka3a;calm3b;ppp1cb;grin2aa;si:dkey-206f10.1;PLCB1;araf;CAMK2G;camk2b2;gna11b;atf4b1;prkacab;calm3b;gria1b;raf1a;camk2b1;ITPR1;PRKCA;camk2d2;ppp1cab;prkcbb;GRM5;gria1a;PLCB1;camk2g1;GRIN2B;hrasb;mapk1;grin2da;ppp1cb;CAMK2D;grin2cb;adcy1a;camk2a;rps6ka1;atf4b2;PPP3CA;ep300b;grm1a;…
Longevity regulating pathway - worm	ko04212	85	94	0.603655	0.854494	hspd1;ENSONIG00000002608;scdb;ulk1a;gclc;foxa2;ulk3;mtor;hcfc2;mapk10;ENSONIG00000005515;ywhaqb;mapk8a;akt2;UBL5;PIK3CA;ENSONIG00000018714;smek1;sod2;CYP2J2;parp2;CYP2J2;pik3cb;CYP2J2;ywhabl;parp1;krit1;ptena;atf4b2;mapk9;AKT3;cat;foxo3a;zgc:92275;foxo3b;sirt1;hif1aa;IRS1;TCERG1;insrb;zgc:171775;ulk2;RPS6KB2;hif1al;si:ch211-284e13.4;clpp;pik3cg;hspa9;map2k6;far1;akt2;nfe2;mapk13;ENSONIG0000001791…
Glycolysis / Gluconeogenesis	ko00010	83	85	0.405242	0.854494	gpib;bpgm;pgam2;aldh3a2a;pck2;aldh3a1;hk1;adh5;aldh3a2b;aldh3b1;g6pca.1;gpia;ENSONIG00000018624;aldh7a1;minpp1a;g6pca.2;pkma;aldoaa;pfkpb;ENSONIG00000013592;pfkpa;adpgk2;aldh9a1a.2;gapdhs;adpgk;hk2;gapdh;aldh9a1b;ENSONIG00000018471;gck;ldhba;pgam1a;pgm2;hk1;pgm1;G6PC2;tpi1b;PGI;aldob;fbp2;ENSONIG00000016400;zgc:63568;fbp1a;pdhb;pfkma;pdha1a;aldh16a1;acss1;pgk1;PKLR;tpi1a;eno1b;acss2;pdha1a;ENSONI…
Glioma	ko05214	83	87	0.464101	0.854494	EGFR;PDGFB;igf1ra;kras;mtor;ENSONIG00000006478;grb2b;prkcg;akt2;PIK3CA;prkcbb;PTEN;egf;pdgfrb;plcg1;PIK3CA;plcg2;araf;CAMK2G;shc2;si:rp71-17i16.5;rb1;calm3b;raf1a;camk2b1;PRKCA;e2f3;pik3cb;PIK3R5;camk2d2;mdm2;camk2a;camk2g1;ENSONIG00000011065;hrasb;ENSONIG00000017919;cdkn1a;pdgfab;E2F1;sos2;E2F2;CAMK2D;map2k2a;SHC3;pik3cg;pdgfb;shc1;akt2;igf1rb;tgfa;pdgfaa;map2k1;si:dkeyp-57f11.1;pik3r5;grap2a;pt…
mRNA surveillance pathway	ko03015	83	90	0.552213	0.854494	ddx39b;CPSF7;wibg;upf2;PPP2R5B;WDR82;hbs1l;wdr82;ppp1cc;smg1;ppp2r2d;CLP1;ppp1cb;eif4a3;cpsf6;cstf2;ENSONIG00000003296;ppp2r5ea;NCBP1;ENSONIG00000017267;pabpc1a;ppp2r3c;gspt1l;msi2a;pcf11;dazap1;fip1l1a;smg5;pabpc1l;cstf1;pelo;ppp1cab;magoh;cpsf2;ENSONIG00000000815;smg6;PPP2R5C;ppp2r2c;ppp2r1a;pabpc4;ppp1cb;rnmt;ENSONIG00000001062;ppp2r5a;sap18;acin1b;pnn;smg7;cpsf1;PPP1CB;ACIN1;nxt2;CPSF3;ppp2r2…
Renin secretion	ko04924	80	88	0.588871	0.854494	plcb3;kcnma1b;ppp3ca;ace;gnai1;pde3a;orai1b;CACNA1D;PLCB2;kcnma1a;ednraa;PDE1C;ctsba;ENSONIG00000012660;PLCB1;pde1a;gna11b;PLCB4;prkacab;calm3b;GNAI2;ADORA1;calm1b;PPP3CA;agtr1b;GNAS;itpr1a;gucy1b3;PDE3A;adrb2b;PLCB1;aqp1a.1;ADORA3;GUCY1A2;adcyap1r1a;adrb3a;prkg2;ppp3cb;adcy6a;cacna1sb;ptger4a;creb1b;adora1;npr1a;kcnj2b;ADCYAP1R1;agt;kcnj2a;si:dkey-121j17.5;adcy6b;ADORA3;ppp3cca;ptger2a;adrb2a;gn…
Inflammatory bowel disease (IBD)	ko05321	80	88	0.588871	0.854494	ENSONIG00000008338;stat2;TLR5;ENSONIG00000019001;ENSONIG00000007453;nfatc1;tlr19;il1b;ENSONIG00000007449;rela;ENSONIG00000012437;nod2;ENSONIG00000019940;MHC;ENSONIG00000004441;ENSONIG00000019943;ENSONIG00000019944;il17a/f3;TLR5;ENSONIG00000010447;il12rb2;tgfb1a;tgfb2;ENSONIG00000006325;ENSONIG00000019113;jun;il21rl;ENSONIG00000009902;stat3;ENSONIG00000002259;MHC;JUN;ENSONIG00000009129;ENSONIG0000…
VEGF signaling pathway	ko04370	79	86	0.562385	0.854494	mapk12b;VEGFA;kras;ppp3cb;ptk2.1;ENSONIG00000006478;src;ptgs2b;akt2;pik3r3a;PIK3CA;prkcbb;cdc42l;cdc42l;pla2g4a;plcg1;casp9;plcg2;ppp3ca;shc2;HSP27;si:rp71-17i16.5;RAC1;raf1a;pik3r3b;mapk1;PIK3CA;ENSONIG00000001749;PRKCA;AKT3;pik3cb;cdc42;cdc42;pxna;ENSONIG00000011065;hrasb;ENSONIG00000017919;SPHK1;PIK3R5;map2k2a;pik3cg;PPP3CA;akt2;kdr;mapk13;ppp3ccb;zgc:171775;map2k1;ppp3cca;MAPK14;mapk12a;wdr92…
Graft-versus-host disease	ko05332	79	97	0.830255	0.911694	ENSONIG00000003482;ENSONIG00000008338;G2S6A6;ENSONIG00000008406;ENSONIG00000005069;ENSONIG00000007090;ENSONIG00000007453;PRF1;ENSONIG00000005063;PRF1;ENSONIG00000017388;ENSONIG00000003902;ENSONIG00000004670;PRF1;ENSONIG00000012437;MHC;ENSONIG00000019940;ENSONIG00000017389;ENSONIG00000004441;ENSONIG00000019943;ENSONIG00000019944;PRF1;ENSONIG00000004445;ENSONIG00000002442;PRF1;PRF1;PRF1;PRF1;fas;EN…
Shigellosis	ko05131	78	87	0.622976	0.854494	u2af1;WASL;mapk12b;ikbkg;itga5;CHUK;crk;VCL;fbxw11a;mapk10;zgc:86896;wasf2;src;rela;ENSONIG00000006552;cdc42l;cdc42l;ripk2;nfkbiab;rock2a;PFN2;chuk;pfn2l;arpc2;wasa;ENSONIG00000012987;ARPC5;RAC1;hcls1;itgb1b.2;wasla;mapk9;cdc42l;mapk8a;cdc42;cdc42;ARPC4;vcla;ikbkb;elmo1;ITGA5;atg5;DIAPH1;arpc3;nod1;CRK;nod2;abl1;mapk13;zgc:171775;DOCK1;ACTG1;itgb1a;MAPK14;mapk12a;WASF1;cdc42l;pfn1;mapk8b;ACTG1;MA…
Taste transduction	ko04742	77	82	0.50722	0.854494	ENSONIG00000011841;PDE1C;asic2;gng13b;si:ch211-132f19.7;wisp2;chrm3a;gnb3b;pkd2l1;scn1lab;ENSONIG00000012485;grm4;tas1r3;si:dkey-206f10.1;ENSONIG00000020638;pde1a;p2rx3a;tas1r1;gabra6a;calhm1;ENSONIG00000006892;ENSONIG00000002219;PDE1B;wisp2;tas1r3;gnb3a;trpm5;htr3b;ENSONIG00000019980;ENSONIG00000019981;ENSONIG00000019982;chrm3b;pr2y4l;ENSONIG00000002091;p2rx3b;wisp2;gabra6b;htr1aa;itpr3;gabra5;p…
Pathogenic Escherichia coli infection	ko05130	77	82	0.50722	0.854494	TLR5;tuba8l2;ezra;fyna;ENSONIG00000006478;arpc2;zgc:86896;TUBB2A;cdc42;rhoac;tubb5;cdc42l;cdc42l;ENSONIG00000004507;rock2a;TLR5;ENSONIG00000016755;zgc:65894;ENSONIG00000002079;ENSONIG00000010116;ARHGEF2;hcls1;ENSONIG00000020575;itgb1b.2;wasla;arpc3;PRKCA;zgc:154006;wasa;tubb6;cdc42;tuba8l;ARPC4;si:ch73-61d6.3;tubb4b;WASL;ENSONIG00000004493;ENSONIG00000004496;ACTG1;TUBA3D;arpc3;RHOC;ENSONIG0000001…
RNA degradation	ko03018	76	82	0.540168	0.854494	skiv2l2;EDC3;dis3l;ddx6;c1d;wdr61;exosc9;exosc2;btg3;papd7;btg1;pfkpb;pfkpa;LSM3;pabpc1b;dcp1a;pabpc1a;cnot6;cnot3a;PATL2;rqcd1;TOB2;pabpc1l;zcchc7;ENSONIG00000009907;cnot2;cnot8;ENSONIG00000007130;xrn2;zgc:103759;eno3;CNOT4;PFKL;pabpc4;hspd1;skiv2l;pfkma;xrn1;PNPT1;TTC37;cnot6l;dis3;cnot10;hspa9;PAPD5;ENSONIG00000013748;cnot1;exosc6;eno1b;eno2;parn;dcps;eno1a;btg4;exosc1;exosc5;exosc8;exosc10;si…
Platinum drug resistance	ko01524	76	90	0.75785	0.866479	baxb;zgc:66350;casp8;top2a;PIK3CA;akt2;xpa;zgc:158387;map3k5;akt2;BRCA1;PIK3CA;polh;pdpk1b;atm;slc31a1;casp9;pik3cb;birc5b;zgc:162356;erbb2;si:rp71-17i16.5;fas;pik3r3b;mapk1;bcl2l1;casp3b;ENSONIG00000001749;ENSONIG00000015690;AKT3;zgc:162356;cycsb;mdm2;abcc2;ENSONIG00000011065;BCL2;ENSONIG00000017919;cdkn1a;MAP3K6;mgst1.2;mlh1;PIK3R5;zgc:194469;cd40lg;mgst2;ENSONIG00000006695;pik3cg;casp8l2;rev3l…
Cell cycle - yeast	ko04111	75	79	0.48094	0.854494	bub3;rbx1;chek2;mcm7;cdc14ab;cdc45;orc1;mcm4;mcm2;cdc6;cdc20;ppp2r2d;ppp2ca;si:ch73-182a11.1;anapc2;anapc10;anapc5;mcm3;anapc4;anapc1;ENSONIG00000017267;skp1;mcm5;orc3;smc4;espl1;smc1b;ORC2;rad21l1;cdc14aa;smc1a;bub1;smc2;ppp2r1a;fzr1;mcm6;nipblb;rad21b;ncaph;prmt5;chek1;cdc7;ncapd2;STAG3;rad1;stag2b;ttk;cdc16;PPP2R2A;mob1a;orc5;cks1b;cdc23;DYRK3;stag2a;ENSONIG00000001886;si:ch211-269e2.1;stag1a;…
Acute myeloid leukemia	ko05221	75	81	0.542731	0.854494	ENSONIG00000013987;ENSONIG00000012578;ikbkg;RARA;pim2;kras;mtor;grb2b;ENSONIG00000005515;rarab;akt2;PIK3CA;jupb;RPS6KB2;PIK3CA;pik3cb;araf;ENSONIG00000018116;ENSONIG00000010798;si:rp71-17i16.5;ENSONIG00000012076;lef1;raf1a;ENSONIG00000001749;CHUK;sos2;stat3;AKT3;ENSONIG00000011103;zbtb16a;myca;cebpa;ENSONIG00000011065;hrasb;ENSONIG00000017919;ENSONIG00000009070;ikbkb;tcf7l2;ENSONIG00000004805;chu…
Glycerolipid metabolism	ko00561	74	76	0.420624	0.854494	LPIN2;ppap2c;PPAP2A;aldh3a1;ENSONIG00000007599;dgat1b;aldh3a2b;glyctk;agpat6;zgc:56622;aldh7a1;ENSONIG00000010918;mgll;dgkza;agpat3;pnpla3;agpat9;ENSONIG00000015580;ENSONIG00000012473;aldh3a2a;agpat4;dgkzb;aldh9a1b;agpat2;cel.1;dgke;LPIN3;zgc:158309;lpin1;atp6v1e1a;lipg;dgat1a;aldh9a1a.2;PNPLA2;akr1b1;DGKI;mogat3a;agk;gpat2;mboat1;ENSONIG00000007888;dak;aldh16a1;mboat2b;dgkh;LPIN1;ppap2b;ENSONIG0…
PPAR signaling pathway	ko03320	74	79	0.514388	0.854494	acadl;scdb;pck2;rxrbb;cpt1b;ENSONIG00000007888;pdpk1b;slc27a2a;zgc:112484;slc27a6;SLC27A2;slc27a2b;acsbg2;fabp3;ENSONIG00000011724;acsl6;SCD;rxraa;dbi;ENSONIG00000012473;nr1h3;slc27a1a;ehhadh;acsl3b;SLC27A5;ENSONIG00000020063;rxrba;ACOX1;ENSONIG00000017055;cpt1a;acsl1a;fabp1b.1;cpt2;scp2a;aqp7;cyp27a7;ENSONIG00000002155;sorbs1;acsl5;apoa1b;acsl1b;fads2;ppardb;fabp7a;DBI;pparab;slc27a1b;pparg;SLC2…
Endometrial cancer	ko05213	73	77	0.485419	0.854494	EGFR;ENSONIG00000013987;kras;tcf7l2;PTEN;grb2b;akt2;PIK3CA;AKT3;pdpk1b;egf;ENSONIG00000004507;AXIN2;casp9;pik3cb;AXIN1;erbb2;si:rp71-17i16.5;ENSONIG00000002079;ENSONIG00000010116;lef1;PIK3CA;ptena;ctnna1;raf1a;PIK3R5;myca;foxo3b;araf;ENSONIG00000011065;hrasb;ENSONIG00000017919;gsk3b;apc;ENSONIG00000004493;sos2;ENSONIG00000004496;apc2;elk1;ENSONIG00000016755;pik3cg;ENSONIG00000013186;ctnna2;akt2;E…
Synaptic vesicle cycle	ko04721	73	85	0.719068	0.854494	slc32a1;stx3a;UNC13A;tcirg1;DNM2;ATP6V1A;slc17a8;stx2a;AP2A2;ATP6V1C1;cltcb;stx2b;ATP6V1B1;SNAP25;atp6v1h;ENSONIG00000013094;ap2b1;DNM1;ATP6V0D2;cacna1ba;SLC17A7;ap2a1;ATP6V1C2;DNM3;RIMS1;stxbp1b;syt8;cltca;DNM1;napa;STX3;nsfa;ATP6V0C;cplx4c;nsfb;atp6v0cb;CLTB;ap2m1a;atp6v1ba;ATP6V1C1;atp6v0b;ATP6V1A;ap2s1;slc17a6b;ENSONIG00000014072;zgc:101731;rims1a;CLTCL1;cacna1bb;SLC18A3;atp6v0a1b;SLC18A1;atp…
Non-small cell lung cancer	ko05223	72	77	0.519325	0.854494	EGFR;E2F2;RARB;rxrbb;RASSF1;kras;rassf1;ENSONIG00000006478;grb2b;prkcg;akt2;PIK3CA;prkcbb;pdpk1b;egf;alk;plcg1;rxraa;plcg2;araf;erbb2;fhit;rb1;casp9;ENSONIG00000001749;PRKCA;AKT3;pik3cb;PIK3R5;foxo3b;ENSONIG00000011065;hrasb;ENSONIG00000017919;cdk6;E2F1;sos2;ltk;map2k2a;pik3cg;e2f3;rxrgb;AKT3;tgfa;map2k1;si:rp71-17i16.5;pik3r5;grap2a;PIK3CA;FOXO6;EML4;CCND1;sos1;STK4;EGFR;akt2;si:dkeyp-57f11.1;pi…
Ribosome biogenesis in eukaryotes	ko03008	71	74	0.458045	0.854494	cirh1a;nhp2l1b;wdr3;heatr1;rnasen;dkc1;ck2a1;pop5;nat10;nop58;FCF1;wdr75;utp15;UTP14A;ENSONIG00000000148;wdr36;nop56;EFTUD1;eif6;imp4;lsg1;pop7;nol6;sbds;gtpbp4;gar1;ck2b;pop1;CSNK2A1;xrn2;pwp2h;rexo1;ck2a2a;nmd3;ck2a2b;xrn1;xpo1a;riok2;nxf1;rcl1;rpp40;rpp25l;nxt2;tbl3;pop7;fbl;wdr43;ran;imp3;zgc:152968;rbm28;utp18;EMG1;mdn1;utp6;nvl;mphosph10;RPP25;rrp7a;xpo1b;rpp30;riok1;TAF9;SPATA5;nop10;rpp38…
Long-term depression	ko04730	71	78	0.584268	0.854494	lyn;glur2b;igf1ra;plcb3;uts1;nos1;kras;gna11a;ENSONIG00000006478;itpr3;prkcg;grid2;PLCB2;prkcbb;pla2g4a;gria3a;ENSONIG00000011720;PLCB1;araf;ENSONIG00000017267;gna11b;GNAZ;gnaia;ENSONIG00000021275;GNAI2;crha;ITPR1;PRKCA;GNAS;raf1a;gucy1b3;gria1a;PLCB1;hrasb;ppp2r1a;prkg2;gnao1a;ryr1a;map2k2a;GNA12;gria2a;gria1b;si:dkey-121j17.5;gnai1;map2k1;prkg1b;GUCY1A2;prkg1a;ENSONIG00000001761;PLCB4;grm1a;itp…
RIG-I-like receptor signaling pathway	ko04622	70	71	0.396108	0.854494	ENSONIG00000015690;traf2b;casp8;ikbkg;TRIM47;traf3;irf7;mapk10;pl10;mapk8a;cylda;atg5;rela;ifih1;TBKBP1;mapk11;ikbkb;MAPK14;TRAF2;nfkbiab;map3k7;ifnphi4;ifnphi4;trim25;CHUK;mapk9;tbk1;ENSONIG00000011606;tradd;ripk1l;SIKE1;azi2;il12bb;mavs;ENSONIG00000010447;zgc:171775;zgc:194469;dak;otud5b;TRIM47;casp8l2;ddx3;mapk13;IL12B;nlrx1;tnfa;mapk12a;dhx58;pin1;mapk8b;TRAF2;nfkbiaa;ENSONIG00000011334;ikbke…
Amyotrophic lateral sclerosis (ALS)	ko05014	70	79	0.647011	0.854494	baxb;glur2b;daxx;mapk12b;nos1;grin2ca;GRIN1;rab5ab;ppp3cb;GRIN2B;grin2db;slc1a2b;si:dkey-33c12.3;tomm40;grin2aa;mapk11;casp9;ENSONIG00000003818;rab5aa;ppp3ca;ENSONIG00000010447;casp3a;RAC1;bcl2l1;casp3b;cat;cycsb;gria1a;BCL2;MAP3K6;grin2da;TOMM40L;zgc:171775;nefma;grin2cb;slc1a9;nefla;tomm40l;PPP3CA;gria2a;map2k6;mapk13;ENSONIG00000018532;ppp3cca;tnfa;mapk12a;ENSONIG00000003672;wdr92;BCL2;apaf1;s…
African trypanosomiasis	ko05143	70	99	0.967708	0.985645	plcb3;f2rl1.2;f2rl1.1;ENSONIG00000016408;ENSONIG00000004545;ENSONIG00000006478;ighv14-1;ENSONIG00000012475;ENSONIG00000004540;ENSONIG00000014939;ENSONIG00000004546;prkcbb;ighv11-1;lama4;PLCB2;ENSONIG00000015364;ENSONIG00000004549;PLCB1;tlr9;ENSONIG00000014935;ENSONIG00000004536;ido1;ighv14-1;fas;ENSONIG00000004532;ENSONIG00000004531;PRKCA;ENSONIG00000014941;ENSONIG00000004655;PLCB1;il1b;ighv14-1;…
Asthma	ko05310	70	103	0.98314	0.985887	ENSONIG00000008338;ENSONIG00000012437;ENSONIG00000016408;ENSONIG00000007453;ighv14-1;ENSONIG00000012475;ENSONIG00000006327;ENSONIG00000014939;ENSONIG00000004546;ighv11-1;ENSONIG00000004545;ENSONIG00000019940;MHC;ENSONIG00000004441;ENSONIG00000019943;ENSONIG00000019944;ENSONIG00000014935;mpx;ENSONIG00000004536;ENSONIG00000004535;ENSONIG00000004549;ENSONIG00000016478;ENSONIG00000004532;ENSONIG00000…
Legionellosis	ko05134	69	80	0.706018	0.854494	ENSONIG00000015690;TLR5;casp8;zgc:136908;ENSONIG00000001258;itgb2;casp7;ENSONIG00000013731;hbs1l;pycard;zgc:73226;tlr19;sar1ab;rela;C3;si:dkey-37o8.1;nfkbiab;casp9;ENSONIG00000003818;TLR5;casp3a;ENSONIG00000010447;ENSONIG00000003672;eef1g;casp3b;vcp;ENSONIG00000009484;eef1a1b;il1b;ef-1a;ENSONIG00000017761;il12bb;ENSONIG00000017758;HSPA8;arf1l;hspd1;zgc:194469;ENSONIG00000015364;hspa8;EEF1A1;casp8…
Apoptosis - fly	ko04214	68	73	0.529607	0.854494	EGFR;ENSONIG00000015690;dnm1l;casp8;prdx4;birc6;zgc:194469;kras;casp7;lats2;mapk10;mfn1b;mapk8a;prdx2;lmnb2;BTF3L4;atm;parp2;rhot1a;BTF3L4;mfn2;ENSONIG00000011536;atf4b1;parp1;map3k7;mapk9;stk3;btf3;JUN;ef1;elf2b;rhot1b;MAP3K6;tp63;eif2ak3;atr;DNM1L;aifm1;MFN1;sav1;atf4b2;casp8l2;btf3;eif5;bokb;xiap;lmnl3;parp3;lats1;mapk8b;jun;apaf1;EGFR;traf4a;ENSONIG00000011334;DUSP10;map3k5;cycsb;zgc:153924;m…
Cocaine addiction	ko05030	68	73	0.529607	0.854494	creb3l3a;GRIN3A;GNAI2;prkacab;cdk5;pdyn;glur2b;SLC6A3;rgs9a;grm3;GRIN2B;grin2db;ppp1r1b;rela;drd1b;grin2aa;ENSONIG00000013696;ATF6B;creb3l3l;GRM2;GRM2;drd2l;creb1b;gnaia;CREB3L4;GRIN3B;grin2ca;GNAS;drd2a;JUN;ADCY5;creb5b;gria2a;GRIN1;creb3l2;gnas;grin2da;creb3l1;mao;grin2cb;cdk5r1a;rgs9b;atf4b2;dlg4b;ENSONIG00000004609;DLG4;gpsm1b;PPP1R1B;gnai1;NFKB1;GRIN3B;DRD1;jun;SLC18A1;cdk5r1b;atf4b1;grin1b;…
Type II diabetes mellitus	ko04930	67	69	0.433806	0.854494	ENSONIG00000016400;PKLR;abcc8;hk1;IRS2;hk1;mtor;mapk10;mapk8a;CACNA1D;PIK3CA;ins;hkdc1;PIK3CA;IRS2;kcnj11;slc2a2;ENSONIG00000010447;cacna1r;pik3r3b;ENSONIG00000001749;mapk9;ENSONIG00000015884;pik3cb;gck;insb;ENSONIG00000011065;IRS1;ikbkb;SLC2A4;si:rp71-17i16.5;insrb;pkmb;PIK3R5;SOCS1;socs3a;si:ch211-284e13.4;ENSONIG00000011606;pik3cg;IRS4;ENSONIG00000017919;socs3b;cacna1bb;tnfa;hk2;pkma;mapk8b;so…
Basal cell carcinoma	ko05217	66	67	0.40284	0.854494	fzd7a;wnt16;tcf7l1b;WNT7A;ENSONIG00000017280;tcf7l2;fzd2;fzd3a;wnt2;gli1;wnt2bb;hhip;apc;AXIN2;AXIN1;wnt8b;fzd9b;ENSONIG00000002079;wnt11r;fzd1;wnt2ba;shhb;wnt4a;dvl2;wnt3;fzd7b;wnt9a;wnt3a;bmp2b;ptch1;wnt7bb;apc2;gli2b;wnt8a;GLI1;fzd4;stk36;bmp4;ENSONIG00000012578;axin1;GLI2;wnt9b;smo;wnt5a;dvl1b;wnt6b;wnt10a;dvl3a;SUFU;wnt10b;fzd10;fzd8a;fzd6;wnt7aa;ptch2;axin2;ENSONIG00000005956;wnt7ba;lef1;tp…
Arachidonic acid metabolism	ko00590	64	70	0.573302	0.854494	PLA2G3;GPX2;ENSONIG00000009404;si:ch73-111m19.2;fam213b;ENSONIG00000012347;pla2g4a;CYP2J2;ptges;CYP2J2;CYP2J2;cbr1;CYP2J2;pla2g6;ephx2;GGT5;ggt1b;ptgis;ptgesl;ENSONIG00000011200;ENSONIG00000002608;cyp4f3;PTGIS;ENSONIG00000002114;ggt5a;ptgs1;ggt5a;PTGDS;ENSONIG00000008291;ptgdsb;lta4h;PTGDS;ENSONIG00000005151;pla2g12b;PLA2G10;ENSONIG00000007443;ENSONIG00000007441;cyp4f3;gpx8;ENSONIG00000006674;alo…
Ovarian steroidogenesis	ko04913	63	64	0.40812	0.854494	igf1ra;cyp1a;hsd17b1;cyp11a1;ENSONIG00000005826;bmp6;si:ch211-132f19.7;cyp17;HSD17B7;ldlr;ADCY3;adcy3b;cyp1b1;pla2g4a;CYP2J2;adcy2b;si:dkey-206f10.1;CYP2J2;ADCY5;CYP2J2;scarb1;CYP2J2;adcy7;HSD17B7;star;ENSONIG00000002608;adcy9;GNAS;LDLR;lhb;PLA2G4C;insb;ENSONIG00000002114;adcy2a;ins;insrb;cyp17a2;adcy1a;adcy1b;prkacab;cyp19a1b;alox12;adcy6b;ENSONIG00000000307;cyp19a1a;ENSONIG00000016122;hsd3b2;pt…
Lysine degradation	ko00310	63	65	0.441914	0.854494	kmt2d;aldh3a2a;ehmt2;aldh3a1;acat2;plod1a;suv420h1;HADHA;aldh7a1;ehmt1a;acat1;ash1l;gcdh;setd7;setd2;plod3;setd1a;kmt2ba;colgalt1;aldh9a1b;AADAT;nsd1a;ehhadh;OGDH;setd1bb;camkmt;dot1l;GCDH;aldh9a1a.2;setdb1b;PHYKPL;kmt2a;dlst;setd1ba;aldh3a2b;COLGALT1;setmar;aldh16a1;dlst;SETDB2;whsc1;aass;kmt2cb;plod2;kmt2e;ENSONIG00000016380;OGDH;cercam;whsc1l1;suv420h2;suv39h1a;kmt2bb;setbp1;colgalt2;OGDHL;ehm…
Notch signaling pathway	ko04330	63	65	0.441914	0.854494	dll4;psen1;dtx2;DTX1;her9;notch1a;HDAC2;DTX3;DTX4;her6;adam17a;hdac1;dlb;maml3;psen2;aph1b;kat2b;NCSTN;dld;ENSONIG00000017280;numb;notch2;jag1b;NCSTN;ctbp1;numbl;dla;her4.4;adam17b;jag2b;DTX3L;ENSONIG00000000510;CTBP1;ep300b;dlc;ctbp2a;rbpjl;lfng;ep300a;hdac1;notch1b;crebbpa;rbpja;ENSONIG00000000591;dvl1b;ENSONIG00000000592;dvl3a;HES4;kat2a;notch3;ncor2;rbpjb;JAG2;snw1;MAML1;dll4;DTX4;dvl2;MAML2;…
Sphingolipid metabolism	ko00600	63	72	0.670051	0.854494	neu4;degs2;PPAP2A;ENSONIG00000007599;glb1l;smpd3;gal3st1;smpd4;SPTLC2;ACER2;zgc:158263;cers4a;SMPD2;neu1;SGMS1;glb1;NEU3B;CERK;neu1;si:ch211-212g7.6;smpd5;cerk;sptlc3;CERS4;acer3;asah2;sptlc2b;zgc:158309;galcb;UGT8;SGPP2;smpd1;cers5;CERS3;zgc:153896;gla;sgpl1;ENSONIG00000016372;ENSONIG00000001682;ppap2b;enpp7;cers2b;asah1b;acer1;sphk2;ppap2c;sgms2;sgpp1;NEU3;PPAP2B;CERS5;ugcg;NEU3;galcb;degs1;cer…
NOD-like receptor signaling pathway	ko04621	62	65	0.478253	0.854494	ENSONIG00000004094;ENSONIG00000015690;ENSONIG00000007940;casp8;ikbkg;CHUK;ENSONIG00000016494;pycard;mapk10;tab3;mapk8a;birc2;rela;nod2;ENSONIG00000015364;ripk2;nfkbiab;ENSONIG00000003818;ENSONIG00000007431;ikbkb;ENSONIG00000010447;tnfaip3;map3k7;ENSONIG00000019019;si:dkey-179k24.5;mapk9;traf6;il1b;ENSONIG00000012987;hsp90aa1.1;pstpip1a;ENSONIG00000017622;zgc:171775;zgc:194469;ENSONIG00000001220;n…
Vibrio cholerae infection	ko05110	62	70	0.643243	0.854494	atp6v1h;ENSONIG00000009433;ATP6V1A;ENSONIG00000006478;ENSONIG00000009427;ATP6V0C;ATP6V1B1;MUC5B;ADCY3;adcy3b;tjp1b;tcirg1;ATP6V0D2;cftr;kdelr2a;plcg1;ATP6V1C2;plcg2;ENSONIG00000015617;ATP6V1C1;slc12a2;pdia4;SLC12A2;PRKCA;GNAS;tjp2a;atp6v0cb;atp6v1ba;ATP6V1C1;atp6v0b;arf1l;ACTG1;ATP6V1A;ero1l;KDELR2;prkacab;ENSONIG00000009430;ENSONIG00000008243;atp6ap1b;adcy9;ACTG1;atp6ap1a;ENSONIG00000011406;atp6…
Primary immunodeficiency	ko05340	62	91	0.976718	0.985645	ENSONIG00000006429;ENSONIG00000016408;rfx5;unga;ENSONIG00000016686;orai1b;ighv14-1;cd79a;ENSONIG00000004540;ENSONIG00000014939;ENSONIG00000004546;aicda;ighv11-1;ENSONIG00000004545;ENSONIG00000012475;ikbkg;ENSONIG00000004549;rfxap;ENSONIG00000014935;ENSONIG00000004536;ENSONIG00000004535;abcb3l1;ENSONIG00000004532;ENSONIG00000004531;btk;ENSONIG00000014941;ENSONIG00000004655;aire;SH2D6;ighv14-1;ENSO…
Nicotine addiction	ko05033	61	64	0.480669	0.854494	glur2b;GRIN3A;gabrr3a;gabrr2a;GRIN1;slc17a8;ENSONIG00000012068;chrna7;ENSONIG00000005165;grin2aa;grin2db;grin2cb;chrnb2b;GRIN2B;SLC17A7;gabrd;gria3b;gria4a;cacna1bb;gabra6a;gria1b;gria4b;ENSONIG00000010602;ENSONIG00000014863;grin2ca;slc32a1;GABRG3;gria1a;GABRB2;si:dkey-169l5.3;gabra6b;gabrp;chrna4b;ENSONIG00000005176;ENSONIG00000003492;slc17a6b;GRIN3B;gria2a;gabra3;gabra1;gabrr3b;GRIN3B;gria3a;ch…
Meiosis - yeast	ko04113	60	63	0.483123	0.854494	mcm7;cdc14ab;PPP2R5B;TILDMC1;orc1;mcm4;mcm2;cdc6;cdc20;PPP1CB;ppp1cb;ppp1cc;anapc10;ppp1cab;mcm3;anapc4;ppp2r5ea;anapc1;ENSONIG00000017267;spo11;mcm5;orc3;PPP2R5C;espl1;PPP2R5C;smc1b;anapc2;ORC2;cdc27;cdc14aa;chek1;bub1;ppp2r1a;ppp1cb;mcm6;ppp2r5a;prkacab;anapc5;smc1a;cdc7;STAG3;rad1;stag2b;cdc16;cdc45;ENSONIG00000001761;orc5;cdc23;stag2a;si:ch211-269e2.1;stag1a;orc4;anapc7;ppp2ca;ppp1caa;rad17;s…
Amino sugar and nucleotide sugar metabolism	ko00520	59	60	0.415507	0.854494	gpib;hexa;cyb5r2;gne;hk1;ENSONIG00000005104;chia.3;ENSONIG00000005103;gpia;tsta3;nans;NAGK;ENSONIG00000018624;hk1;gmds;galk1;mpi;FUK;gfpt2;pgm2;cmasa;gale;pgm1;cmah;ugp2b;ENSONIG00000016400;galt;hkdc1;ugp2a;PGI;pgm3;pmm2;gnpda1;CHIA;GFPT1;gmppab;uap1;gck;amdhd2;hk2;gnpnat1;nans;ugdh;ENSONIG00000010738;zgc:172049;gmppb;cyb5r4;ENSONIG00000017298;fpgt;npl;cyb5r3;uap1l1;hexb;PMM1;nanp;renbp;cmah;OVGP…
Carbohydrate digestion and absorption	ko04973	59	61	0.450511	0.854494	ENSONIG00000016400;hk1;atp1a1b;atp1a1a.4;akt2;PIK3CA;prkcbb;ENSONIG00000018526;tas1r3;hkdc1;PIK3CA;pik3cb;lct;slc2a2;atp1b3a;si:rp71-17i16.5;ENSONIG00000017298;pik3r3b;slc5a1;atp1b1b;ENSONIG00000001749;atp1a2a;CACNA1D;AKT3;hk1;ENSONIG00000004498;tas1r3;G6PC2;slc37a4b;ENSONIG00000011065;ENSONIG00000017919;slc37a4a;PIK3R5;pik3cg;atp1b2a;ATP1A1;AKT3;ENSONIG00000018530;atp1b2b;atp1a3b;ATP1A1;atp1a1a.…
Endocrine and other factor-regulated calcium reabsorption	ko04961	59	64	0.555057	0.854494	plcb3;DNM2;AP2A2;ENSONIG00000006478;cltcb;dnm3;atp1a1a.4;pth1ra;pth1rb;PLCB2;prkcg;ap2b1;DNM1;BDKRB2;PLCB1;atp1b3a;cltca;PLCB4;atp1b3b;DNM1;atp1b1b;ap2s1;PRKCA;GNAS;ap2a1;CLTB;PLCB1;DNM3;atp1a1b;prkacab;atp1a2a;atp1b2a;ATP1A1;gna11b;adcy6b;BDKRB2;ESR1;BDKRB2;atp1b2b;atp1a3b;gna11a;ATP1A1;kl;atp1a1a.4;atp1b4;ap2m1a;adcy9;dnm2a;gnas;ADCY9;CLTCL1;adcy6a;prkcba;atp1a3a;rab11al;VDR;vdrb;atp1b1a;prkcbb
Valine, leucine and isoleucine degradation	ko00280	58	60	0.452744	0.854494	acadsb;aldh3a2a;aox1;aldh3a1;ehhadh;aldh7a1;acat2;ACSF3;HADHA;IL4I1;agxt2;acat1;pcca;bckdha;bckdhb;hibch;aldh9a1b;pccb;aldh6a1;aacs;hadhb;auh;bcat1;oxct1b;aldh9a1a.2;IL4I1;hmgcl;IL4I1;acaa2;mccc2;mccc1;IL4I1;IL4I1;aldh3a2b;aldh16a1;agxt2;aldh6a1;ivd;mut;hsd17b10;dbt;acaa1;hmgcll1;auh;hmgcs1;mcee;si:ch211-198n5.11;acadm;IL4I1;acad8;hibadhb;dldh;acads;hibadha;hadhaa;echs1;aldh2.2;abat
Vasopressin-regulated water reabsorption	ko04962	58	63	0.558112	0.854494	creb3l3a;dctn5;ENSONIG00000017069;rab5ab;dctn1a;rab5c;avpr2aa;aqp3a;ADCY3;adcy3b;adcy6a;rab5c;arhgdia;CREB3L4;creb3l3l;rab5aa;stx4;aqp3a;prkacab;dctn2;DYNC2H1;CREB1;GNAS;nsfb;dynll1;creb3l2;DYNC1I2;creb3l1;aqp4;nsfa;creb1b;DCTN6;DYNC1H1;arhgdig;adcy6b;ENSONIG00000020274;dync1li2;creb5b;ENSONIG00000002544;AVPR2;dctn1b;dync1i2b;ENSONIG00000002535;adcy9;DYNC1I1;rab11bb;ENSONIG00000019049;rab5b;ADCY9…
Starch and sucrose metabolism	ko00500	57	59	0.455014	0.854494	gpib;ENSONIG00000016400;treh;gys2;GANC;hk1;ugp2b;ENSONIG00000018526;ENSONIG00000018624;gpia;ENSONIG00000018525;ugt5a1;ENSONIG00000002713;GUSB;pygmb;ugt5f1;ugt1a7;agla;hk2;gaa;pgm2;hk1;ugt2a5;pgm1;G6PC2;PGI;pygma;ENSONIG00000020600;ENSONIG00000007202;ENSONIG00000003849;ugp2a;gba3;ENSONIG00000015663;ENSONIG00000020598;pygl;ENSONIG00000010735;ENSONIG00000018530;enpp1;gck;pgm2l1;kl;ugdh;gys1;ENSONIG0…
Fatty acid metabolism	ko01212	57	60	0.490727	0.854494	acadl;acsbg2;ptplad1;scdb;ehhadh;cpt1b;acat2;zgc:112484;HADHA;mecr;hsd17b12b;acadsb;acsl6;SCD;fasn;ptplb;acsl3b;ENSONIG00000020063;acaca;hsd17b12a;ENSONIG00000011724;ACOX1;cpt1a;acsl1a;hadhb;elovl6l;cpt2;tecra;acsbg1;acsl5;mcat;acsl1b;fads2;tecrb;PTPLAD2;hadhaa;OXSM;elovl6;echs1;elovl5;acsl3a;acaa2;PTPLA;acsl4a;zgc:55621;ppt1;fads2;acadm;acsl1b;acat1;zgc:92749;acads;acaa1;acadvl;acox3;PTPLAD1;ENS…
Retinol metabolism	ko00830	56	58	0.457321	0.854494	cyp1a;ENSONIG00000019487;aox1;adh5;dgat1b;ENSONIG00000019489;ugt5a1;ENSONIG00000002713;ENSONIG00000020600;ugt5f1;ENSONIG00000020570;rdh5;retsat;rpe65c;pnpla4;zgc:63568;bcmo1;ugt2a5;ENSONIG00000018971;DHRS2;ENSONIG00000020599;ENSONIG00000020598;sdr16c5a;ENSONIG00000014482;RDH8;rpe65a;cyp26c1;ENSONIG00000006299;dgat1a;ENSONIG00000015663;lratb;LRAT;rdh12l;cyp26a1;aldh1a3;ENSONIG00000010735;cyp26b1;r…
Arginine and proline metabolism	ko00330	55	59	0.532085	0.854494	ENSONIG00000009353;sat1b;nos1;ENSONIG00000019090;aldh3a1;aldh7a1;gamt;sms;p4ha2;arg2;si:ch211-127i16.2;ckmt2a;ckmt1;ckba;L3HYPDH;arg1;got1;aldh9a1b;PRODH2;ENSONIG00000016119;ENSONIG00000013969;got2b;aldh9a1a.2;odc1;ENSONIG00000005295;pycr1a;ENSONIG00000009345;mao;pycrl;oat;sat2b;aldh3a2b;gatm;aldh16a1;aldh18a1;p4ha1b;CKMT2;got1l1;smox;GOT1;hoga1;ALDH18A1;aoc1;lap3;p4ha3;ENSONIG00000009287;ENSONIG…
Aldosterone-regulated sodium reabsorption	ko04960	54	57	0.498728	0.854494	kras;atp1a1b;ENSONIG00000006478;atp1a1a.4;prkcg;PIK3CA;prkcbb;pdpk1b;SLC9A3R2;PIK3CA;pik3cb;SLC9A3R2;atp1b3a;si:rp71-17i16.5;nedd4l;atp1b3b;pik3r3b;mapk1;ENSONIG00000001749;atp1a2a;PRKCA;atp1b1b;hsd11b2;insb;ENSONIG00000011065;IRS1;ins;insrb;PIK3R5;si:ch211-284e13.4;pik3cg;atp1b2a;ATP1A1;ENSONIG00000017919;sgk1;si:ch211-195b13.1;atp1b2b;atp1a3b;ATP1A1;atp1a1a.4;atp1b4;pik3r3a;kcnj1b;ENSONIG000000…
Hedgehog signaling pathway	ko04340	54	58	0.535095	0.854494	csnk1g1;kif7;ENSONIG00000000767;ENSONIG00000010981;smo;adrbk2;cul3a;ccnd2a;spop;gli1;smurf2;hhip;arrb1;ARR3;ccnd2b;shhb;ihha;EVC2;EVC;spoplb;csnk1db;BCL2;ptch1;gas1a;ccnd3;smurf2;GLI1;ENSONIG00000010093;prkacab;boc;cul3a;GLI2;csnk1e;CCND1;BCL2;csnk1e;dhh;SUFU;gli2b;CSNK1D;si:ch1073-459b3.2;IHH;ptch2;cul1b;kif3a;gpr161;si:ch211-152f23.5;gsk3b;fbxw11a;lrp2a;ccnd1;smurf1;lrp2b;cdon
N-Glycan biosynthesis	ko00510	54	58	0.535095	0.854494	alg11;alg13;MAN1A2;mgat4c;zgc:101663;dolk;alg8;si:dkey-199f5.8;mgat2;alg2;dolpp1;mgat1a;TUSC3;MGAT4D;mgat1b;alg5;MAN1B1;MGAT5B;dpm3;rpn2;ENSONIG00000020027;MGAT5B;zgc:92907;mgat4a;man1a1;rpn1;GANAB;dpagt1;b4galt2;st6gal2a;man2a2;alg11;mgat5;si:ch73-91k6.2;mgat4c;STT3B;alg1;ddost;ENSONIG00000012549;alg10;alg3;mgat4b;B4GALT3;MGAT3;dpm1;mogs;b4galt1;dad1;alg9;stt3b;alg6;alg14;ENSONIG00000014496;itm1
Cysteine and methionine metabolism	ko00270	54	58	0.535095	0.854494	MTR;ENSONIG00000014776;mri1;ENSONIG00000008540;gclc;bhmt;dnmt3ab;SDSL;sms;ENSONIG00000007379;dnmt3b;agxt2;ldha;tat;ahcy;SDS;adi1;cbsa;got1;mat2ab;dnmt4;ldhba;mat2aa;bcat1;got2b;IL4I1;IL4I1;apip;MAT1A;IL4I1;enoph1;mdh1aa;IL4I1;agxt2;ahcyl1;mat2al;mtap;mat1a;MDH1;gclm;dnmt3aa;CDO1;ENSONIG00000013088;dnmt1;got1l1;dnmt3;cthl;IL4I1;ahcyl2;GOT1;zgc:172121;IL4I1;ldhbb;dnmt1
Glutathione metabolism	ko00480	54	66	0.785681	0.879279	idh1;zgc:66350;ANPEP;gclc;ggctb;si:ch73-111m19.2;sms;txndc12;G6PD;ENSONIG00000009685;OPLAH;rrm1;mgst2;anpepa;zgc:152830;odc1;GPX2;zgc:162356;pgd;GGT5;ggt1b;zgc:162356;anpepb;GGT7;ANPEP;gpx4b;IDH2;ggt5a;ggt5a;mgst1.2;ENSONIG00000006695;zgc:158387;gpx7;gsr;ANPEP;gclm;RRM2;GGT7;g6pd;lap3;rrm2b;zgc:162356;gpx8;rrm1;ggt5a;ggt5a;ENSONIG00000000391;gpx3;zgc:162356;gstt1b;ENSONIG00000006333;RRM2;GSTA;ENS…
Alanine, aspartate and glutamate metabolism	ko00250	52	56	0.541283	0.854494	glsa;adsl;ass1;gad2;ppat;nit2;gls2;IL4I1;agxt2;abat;GLS2;glulc;got1;agxta;adss;gfpt2;ENSONIG00000009630;nat8l;gpt2l;GFPT1;asns;got2b;IL4I1;IL4I1;gad1a;gad1b;IL4I1;adsl;adsl;IL4I1;agxt2;asl;adssl;GPT;ENSONIG00000009803;cps1;agxtb;got1l1;adssl1;glud1b;IL4I1;aspa;DDO;glud1a;aldh5a1;GOT1;rimkla;glulb;cad;ENSONIG00000019474;ENSONIG00000019475;aldh4a1
Chemical carcinogenesis	ko05204	52	62	0.740299	0.855163	zgc:66350;cyp1a;cbr1;chrna7;adh5;aldh3b1;zgc:158387;arnt;ENSONIG00000002868;cyp1b1;ugt5a1;mgst2;ENSONIG00000002713;ENSONIG00000020600;cbr1;ENSONIG00000020570;zgc:162356;aldh3b2;ENSONIG00000010602;ccbl2;zgc:63568;zgc:162356;ugt2a5;ENSONIG00000020599;ENSONIG00000020598;mgst1.2;zgc:162356;ENSONIG00000005176;ENSONIG00000003492;ENSONIG00000006695;ENSONIG00000015663;cbr1;cbr1;ENSONIG00000019487;ptgs2b;…
Fanconi anemia pathway	ko03460	51	51	0.394166	0.854494	fance;fancb;fanci;top3a;C17orf70;palb2;polk;BRCA1;polh;ube2t;FANCA;C19orf40;blm;slx4;atrip;TILRAD51;ercc4;mus81;wdr48;eme1;top3b;brip1;fancg;rmi1;usp1;pms2;fancd2;her9;mlh1;atr;rev1;rad51c;brca2;RMI2;rpa3;fancm;HES4;stra13;rpa2;ercc1;SLX1A;apitd1;rpa1;telo2;fancl;RPA1;rev3l;poli;fancf;fancc;her6
ABC transporters	ko02010	51	51	0.394166	0.854494	abcc8;BSEP;abca12;abcc4;abcd1;ENSONIG00000007557;ABCC1;abcc12;abcb8;cftr;abca2;abca1a;abcb10;ENSONIG00000012672;abcb3l1;abcg2b;abcb6a;ABCC10;tap1;abcc2;abcc5;abcc9;abca5;ABCC3;abca4a;abcb6a;si:dkey-57h18.2;ABCG4;abcc4;abcd3a;ENSONIG00000002436;abcd4;abcb7;abca4b;abcg4b;abca3b;abcc2;abcg5;abcg1;abcg2d;abcc4;abcg2a;ENSONIG00000017276;ABCD2;abcg8;abcc6a;abcc12;abcb11a;abcb4;abcc5;abca1b
Bladder cancer	ko05219	51	53	0.469467	0.854494	thbs1a;ENSONIG00000013987;mmp2;SRC;VEGFA;RASSF1;kras;rassf1;myca;src;egf;ENSONIG00000004507;araf;dapk3;erbb2;ENSONIG00000014905;rb1;raf1a;mdm2;hrasb;cdkn1a;EGFR;E2F1;ENSONIG00000004496;E2F2;ENSONIG00000016755;ENSONIG00000013186;e2f3;dapk1;mmp9;fgfr3;RPS6KA5;map2k1;dapk2;ENSONIG00000007738;CCND1;EGFR;ENSONIG00000004493;mych;ENSONIG00000010116;THBS1;TYMP;map2k2b;si:dkey-240h12.4;mapk1;tp53;ENSONIG0…
Fatty acid degradation	ko00071	50	51	0.433862	0.854494	acadl;acadsb;eci1;ehhadh;aldh3a1;cpt1b;acat2;zgc:112484;HADHA;aldh7a1;eci2;acsbg2;ENSONIG00000011724;acsl6;cpt1a;aldh3a2a;aldh9a1b;acsl3b;ENSONIG00000020063;ACOX1;zgc:63568;acsl1a;hadhb;GCDH;aldh9a1a.2;cpt2;adh5;acsbg1;acsl5;acsl1b;aldh3a2b;gcdh;aldh16a1;hadhaa;acaa1;acsl3a;ENSONIG00000019487;acaa2;ENSONIG00000019489;ENSONIG00000019488;acsl4a;acadm;acsl1b;acat1;acads;acadvl;acox3;echs1;ENSONIG000…
Pyruvate metabolism	ko00620	49	50	0.436077	0.854494	PKLR;pdha1a;ACYP2;GLO1;pck2;aldh3a1;acat2;pdhx;aldh7a1;acat1;ENSONIG00000013592;me2;aldh3a2a;pcxa;aldh9a1b;ENSONIG00000018471;acaca;ldhba;aldh9a1a.2;grhpra;glo1;pdha1a;ACYP1;pdhb;aldh3a2b;pdha1a;mdh1aa;aldh16a1;acss1;ACYP2;HAGHL;MDH1;ldhd;me3;pkma;pck1;acacb;fh;pdha1b;me1;acss2;ldha;dldh;pkmb;dlat;hagh;aldh2.2;ldhbb;grhprb
Mineral absorption	ko04978	49	52	0.513071	0.854494	SLC26A3;atp1a1b;ENSONIG00000006516;SLC9A3;SLC6A19;atp1a1a.4;slc26a6l;slc39a4;hmox2b;CLCN2;hmox1a;slc30a1b;clcn2;atp1b3a;atp1b3b;si:ch211-254p10.2;atp1b1b;trpm7;NRAMP;HMOX1;cybrd1;SLC11A2;fth1b;atp1a2a;atp1b2a;ATP1A1;SLC9A3;tfa;atp1b2b;atp1a3b;ATP1A1;ENSONIG00000006597;atp1a1a.4;trpv6;slc26a6;atp1b4;slc40a1;TRPM6;FTL;SLC26A9;slc5a1;SLC26A6;slc31a1;atp1a3a;steap2;VDR;vdrb;SLC6A19;atp1b1a
Tryptophan metabolism	ko00380	49	53	0.551013	0.854494	cyp1a;aldh3a2a;aox1;aldh3a1;tph1a;aldh3a2b;HADHA;IL4I1;si:ch211-127i16.2;OGDHL;gcdh;asmt;ido1;cyp1b1;aldh9a1b;tph1b;AADAT;ccbl2;tdo2b;ehhadh;cat;GCDH;aldh9a1a.2;IL4I1;IL4I1;mao;IL4I1;IL4I1;ddc;aldh16a1;acmsd;acat2;aanat2;OGDH;kmo;aoc1;haao;zgc:162232;IDO1;IL4I1;OGDH;aldh7a1;acat1;hadhaa;echs1;tph2;aldh2.2;ccbl1;KYNU
MAPK signaling pathway - yeast	ko04011	48	50	0.477306	0.854494	mapk7;tead3a;rhoac;NEDD4;gpd1l;pdpk1b;ENSONIG00000006478;YWHAE;cdc42l;cdc42l;pip5k1bb;pip5k1ca;pip5k1aa;tead1b;PRKCA;cat;cdc42;cdc42;YWHAE;pip5k1ab;paf1;pip5k1ba;zgc:171775;RHOC;prmt5;pi4kab;mapk13;pak1;RHOA;mapk11;MAPK14;mapk12a;pi4kaa;cdc42l;cdc42l;gpd1a;tead3b;gpd1b;rhoab;gnb1b;mapk14a;mapk12b;pip5k1cb;mapk1;cdc42l;tead1a;TEAD4;gpd1c
Ether lipid metabolism	ko00565	48	51	0.516109	0.854494	pla2g7;ENPP2;lpcat1;pld3;ppap2c;gal3st1;pld2;EPT1;pld1b;ENSONIG00000012347;pla2g4a;PLA2G3;PPAP2A;pla2g6;pla2g1b;pafah1b3;ENSONIG00000011200;zgc:158309;pafah1b1a;UGT8;ENSONIG00000007599;si:dkeyp-110e4.6;ENSONIG00000008291;cept1b;PLA2G10;enpp6;ENSONIG00000016372;ENPP2;ppap2b;ENSONIG00000006674;PLA2G3;pla2g12b;tmem86b;pafah1b2;zgc:154040;pafah1b1a;PPAP2B;proca1;pld1a;chpt1;PLD4;PLA2G12B;agps;lpcat4;…
Mucin type O-Glycan biosynthesis	ko00512	47	49	0.480022	0.854494	c1galt1b;c1galt1b;galnt2;galnt18b;ST3GAL1;c1galt1a;galnt14;GCNT1;st3gal2l;galnt18a;ENSONIG00000019827;ENSONIG00000019826;st3gal2;gcnt4b;galnt8b;galnt16;GALNT8;GALNT3;wbscr17;GALNT9;GALNT8;GALNT5;galnt12;st6galnac1.2;galnt13;ENSONIG00000007171;GALNT8;galnt8a;galnt1;GCNT1;galnt6;ENSONIG00000007657;c1galt1c1;ENSONIG00000007653;st6galnac1.2;st6galnac1.2;GCNT1;galnt10;galnt11;b4galt5;ENSONIG0000001074…
Malaria	ko05144	46	49	0.522377	0.854494	lrp1b;thbs1a;thbs3a;ENSONIG00000009253;sdc2;thbs4a;tlr19;thbs4b;ENSONIG00000015364;tgfb1a;tlr9;COMP;ENSONIG00000010447;cd40;thbs2a;tgfb2;itgb2;il1b;ENSONIG00000002172;ENSONIG00000002157;met;ENSONIG00000005387;cd81;TGFB3;vcam1;cd36;HGF;ENSONIG00000015950;tnfa;tgfb3;il10;CD81;ENSONIG00000011606;THBS1;ENSONIG00000003602;PECAM1;myd88;hgfa;LRP1;tlr2;ENSONIG00000007003;ENSONIG00000012987;itgb2;ENSONIG0…
Fat digestion and absorption	ko04975	46	49	0.522377	0.854494	APOA4;APOA4B;abca1a;PPAP2A;ENSONIG00000007599;dgat1b;ENSONIG00000007557;cel.1;ENSONIG00000010918;PLA2G3;npc1l1;APOA4A;ENSONIG00000012672;scarb1;pla2g1b;agpat2;ENSONIG00000011200;abcg8;abcg5;zgc:158309;PPAP2B;dgat1a;got2b;fabp1b.1;APOB;mogat3a;abca1b;apoa1b;PLA2G10;APOB;ppap2b;apoba;PLA2G3;pla2g12b;ppap2c;dgat2;mtp;atp6v1e1a;mogat2;proca1;cd36;PLA2G12B;ENSONIG00000016372;pla2g12a;zgc:162608;APOB
Glycine, serine and threonine metabolism	ko00260	45	48	0.525612	0.854494	ENSONIG00000012044;SDSL;pgam2;gcsha;shmt2;bhmt;gamt;glyctk;alas2;ENSONIG00000007379;aldh7a1;agxt2;tha1;ENSONIG00000007510;SDS;gcat;dmgdh;cbsa;agxta;zgc:165525;aoc2;pgam1a;psph;SHMT2;mao;bpgm;gatm;si:ch211-127i16.2;agxt2;grhpra;alas1;psat1;gnmt;agxtb;pgam1b;sardh;chdh;shmt1;GLDC;dldh;phgdh;cthl;shmt2;tdh;grhprb
Metabolism of xenobiotics by cytochrome P450	ko00980	45	53	0.709069	0.854494	zgc:66350;cyp1a;ENSONIG00000019487;adh5;aldh3b1;zgc:158387;ENSONIG00000009685;cyp1b1;ugt5a1;mgst2;ENSONIG00000002713;ENSONIG00000020600;cbr1;ENSONIG00000020570;ENSONIG00000006695;zgc:162356;aldh3b2;zgc:162356;zgc:63568;ugt2a5;ugt5f1;ENSONIG00000020598;mgst1.2;zgc:162356;ENSONIG00000020599;ENSONIG00000015663;akr7a3;cbr1;cbr1;cbr1;ENSONIG00000019489;ENSONIG00000019488;ephx1;ugt1a7;ENSONIG0000001265…
Circadian rhythm	ko04710	44	48	0.568603	0.854494	rbx1;prkag3a;BHLHE40;prkaa2;CREB1;cry3;npas2;csnk1e;rorca;prkab1b;skp1;cry2a;prkag1;PRKAG2;csnk1db;per3;nr1d4a;prkag2b;creb1b;arntl1a;ARNTL2;per2;per1b;prkaa1;csnk1e;prkag3b;prkab1a;PRKAB2;roraa;rorab;PER2;cry1a;nr1d1;ARNTL2;cry1b;rorb;nr1d4b;cul1b;clock3;clock;FBXL3;CSNK1D;fbxw11a;rorcb
Drug metabolism - other enzymes	ko00983	44	52	0.713548	0.854494	gmps;ces2;xdh;ENSONIG00000003999;impdh2;prtfdc1;tk1;ENSONIG00000002713;GUSB;ugt5f1;ugt1a7;uck2a;impdh1a;dpydb;uckl1b;ugt2a5;hprt1;ENSONIG00000020599;upp1;ENSONIG00000020600;ENSONIG00000002868;upp2;ENSONIG00000015663;ENSONIG00000020598;si:ch211-93f2.1;ENSONIG00000010735;ugt5a1;umps;tk2;umps;ENSONIG00000012654;si:ch211-93f2.1;umps;impdh1b;upb1;ENSONIG00000020570;TYMP;cda;uck1;si:ch211-243j20.2;ugt5…
Fructose and mannose metabolism	ko00051	43	44	0.450283	0.854494	ENSONIG00000016400;pfkfb3;hk1;aldoca;pfkma;pfkfb1;C12orf5;zgc:56622;pfkpb;pfkpa;hk1;PFKL;mpi;FUK;C12orf5;pfkfb4l;enosf1;tpi1b;tsta3;aldob;fbp2;akr1b1;fbp1a;dak;aldoaa;gmds;tpi1a;gmppab;hk2;pfkfb2a;pmm2;gmppb;ENSONIG00000017298;PFKFB1;fpgt;si:dkey-180p18.9;pfkmb;PMM1;sord;khk;hkdc1;aldocb;pfkfb4
Aminoacyl-tRNA biosynthesis	ko00970	43	45	0.491472	0.854494	mtfmt;wars2;PSTK;cars;aars2;yars;lars2;hars;eprs;iars;qrsl1;tars;mars;qars;gars;vars2;gars;farsb;sars;yars2;rars;sepsecs;nars2;tarsl2;EARS2;nars;rars2;fars2;TARS2;aars;MARS2;pars2;pet112;iars2;vars;dars;larsb;farsa;WARS;dars2;cars2;sars2;kars
Proximal tubule bicarbonate reclamation	ko04964	43	46	0.532299	0.854494	ca2;glsa;pck2;atp1a1b;CA4;SLC9A3;SLC9A3;atp1a1a.4;SLC38A3;GLS2;aqp1a.2;atp1b1b;aqp1a.1;CA4;atp1b3a;pck1;atp1b3b;slc38a3a;ENSONIG00000016462;slc38a5a;slc4a4a;CA4;ca4c;mdh1aa;atp1a2a;atp1b2a;ATP1A1;cahz;atp1b4;MDH1;atp1b2b;atp1a3b;ATP1A1;atp1a1a.4;ca4a;slc4a4b;CA4;glud1b;gls2;glud1a;atp1a3a;si:ch1073-100f3.2;atp1b1a
Nucleotide excision repair	ko03420	41	43	0.497587	0.854494	rfc4;rfc2;rbx1;rad23aa;xpa;gtf2h3;rfc3;pold2;gtf2h5;rfc1;ddb2;ccnh;ddb1;cul4a;LIG1;ercc6;rpa3;xpc;cetn2;ercc8;pole;rad23b;rfc5;rad23ab;ercc4;ercc2;ercc5;pold3;cdk7;pcna;gtf2h1;rpa2;ercc1;gtf2h2;rpa1;mnat1;RPA1;pold1;ercc3;gtf2h4;pole2
Various types of N-glycan biosynthesis	ko00513	41	45	0.58012	0.854494	alg11;alg13;MAN1A2;mgat4c;si:dkey-199f5.8;itm1;alg2;TUSC3;mgat1a;hexdc;chst8;mgat1b;MAN1B1;rpn2;zgc:92907;mgat4a;man1a1;rpn1;b4galnt4a;MGAT4D;zgc:101663;b4galt2;man2a2;alg11;si:ch73-91k6.2;mgat4c;b4galnt3b;STT3B;alg1;ddost;ENSONIG00000012549;alg3;mgat4b;B4GALT3;b4galt1;dad1;alg9;stt3b;alg14;ENSONIG00000014496;mgat2
Cytosolic DNA-sensing pathway	ko04623	41	45	0.58012	0.854494	ikbkg;ENSONIG00000010875;CHUK;ENSONIG00000010866;polr3h;ENSONIG00000010964;rela;polr3k;ripk3l;nfkbiab;polr3e;il1b;ikbkb;pycard;ifnphi4;ifnphi4;tbk1;ENSONIG00000003818;ripk1l;polr3glb;polr2f;polr3b;ENSONIG00000015364;polr3c;irf7;NFKB1;polr3f;zgc:171971;ENSONIG00000003672;polr3a;mavs;nfkbiaa;polr3d;ikbke;irf3;polr2eb;polr1c;polr2h;chuk;adar;ENSONIG00000010876
Steroid hormone biosynthesis	ko00140	41	47	0.657581	0.854494	cyp7c1;cyp1a;hsd17b1;cyp11a1;srd5a1;cyp17;HSD17B7;cyp7a1a;cyp1b1;ugt1a7;hsd17b12b;ENSONIG00000002713;SRD5A2;ugt5f1;ENSONIG00000020570;hsd11b2;ENSONIG00000020600;HSD17B7;hsd17b12a;AKR1D1;ugt2a5;ENSONIG00000020599;ENSONIG00000020598;sult2st1;cyp17a2;cyp11c1;ENSONIG00000015663;cyp19a1b;ENSONIG00000010735;cyp21a2;hsd3b2;ugt5a1;cyp19a1a;ENSONIG00000012654;sts;hsd17b3;AKR1D1;ugt5d1;hsd17b8;ugt5d1;SRD5A2
Proteasome	ko03050	41	48	0.693596	0.854494	psmd3;psmd12;psmb4;PSMA6;psmb6;psmd11a;psmb7;psmc4;psmc6;psme4b;psmd2;psmb11;psmb10;psmb8;psmb2;psmc1b;pomp;psmc5;psmd1;si:rp71-45k5.4;psma4;psmd4a;psma1;psme1;psmf1;psmc3;psma3;psma8;psmd6;psmb1;psmd8;PSMB10;psmd11b;PSMA6;psmd7;psme4a;psmd4b;psmc2;psma5;psma6l;psmd14
Drug metabolism - cytochrome P450	ko00982	41	49	0.727484	0.854494	zgc:66350;aox1;adh5;aldh3b1;zgc:158387;ENSONIG00000009685;si:ch211-127i16.2;si:dkey-239i20.4;ugt5a1;mgst2;ugt5f1;ENSONIG00000020600;ENSONIG00000002713;ugt1a7;zgc:162356;aldh3b2;zgc:162356;zgc:63568;ugt2a5;ENSONIG00000020599;ENSONIG00000020598;mgst1.2;mao;zgc:162356;ENSONIG00000006695;ENSONIG00000015663;ENSONIG00000010735;zgc:162356;ENSONIG00000019487;ENSONIG00000019489;ENSONIG00000019488;ENSONIG0…
Other types of O-glycan biosynthesis	ko00514	40	45	0.624005	0.854494	pofut2;FUT7;fut7;b3galtla;poglut1;si:dkey-199f5.8;ENSONIG00000000169;COLGALT1;fut9a;b3gat1a;pomgnt1;colgalt1;fut9a;plod3;ENSONIG00000020027;MGAT5B;b3galt4;b3gat1a;b3gat2;ogt.1;b4galt2;st6gal2a;pomt1;fut9a;chst10;pofut1;b3galtlb;pomt2;lfng;cercam;ENSONIG00000011302;fut9a;B4GALT3;gxylt2;colgalt2;eogt;b4galt1;MGAT5B;ENSONIG00000014496;mfng
Galactose metabolism	ko00052	39	40	0.460787	0.854494	ENSONIG00000016400;GANC;hk1;ugp2b;glb1l;ENSONIG00000018624;pfkmb;pfkma;zgc:56622;ugp2a;pfkpb;glb1;pfkpa;hk1;lct;gale;gaa;pgm2;ENSONIG00000004498;pgm1;G6PC2;akr1b1;PFKL;gla;ENSONIG00000003849;b4galt2;galk1;gck;hk2;ENSONIG00000005561;galt;ENSONIG00000017298;si:dkey-180p18.9;ENSONIG00000014952;g6pca.1;g6pca.2;b4galt1;hkdc1;ENSONIG00000014496
Methane metabolism	ko00680	39	40	0.460787	0.854494	pgam2;psat1;shmt2;adh5;aldoca;pfkma;shmt2;pfkpb;ENSONIG00000013592;pfkpa;agxtb;esd;agxta;ENSONIG00000018471;pgam1a;zgc:63568;psph;SHMT2;aldob;fbp2;eno3;fbp1a;dak;aldoaa;acss1;eno1b;eno2;ENSONIG00000019487;ENSONIG00000019489;ENSONIG00000019488;eno1a;pgam1b;acss2;shmt1;PFKL;pfkmb;phgdh;aldocb;ENO2
Tyrosine metabolism	ko00350	39	40	0.460787	0.854494	tyr;aox1;aoc2;adh5;aldh3b1;tat;si:ch211-127i16.2;ENSONIG00000019488;ENSONIG00000015585;fah;got1;aldh3b2;zgc:63568;got2b;IL4I1;IL4I1;dbh;mao;IL4I1;tyrp1a;IL4I1;dct;zgc:64002;GOT1;ENSONIG00000019487;ENSONIG00000019489;hpdb;fahd1;got1l1;gstz1;hpda;IL4I1;TYR;hgd;tyrp1b;ddc;IL4I1;th2;th
Thyroid cancer	ko05216	39	41	0.503998	0.854494	ENSONIG00000013987;rxrbb;kras;tcf7l2;ENSONIG00000004507;rxraa;ccdc6b;ENSONIG00000014905;ENSONIG00000002079;ENSONIG00000010116;lef1;ENSONIG00000012578;rxrba;tpm3;myca;hrasb;ENSONIG00000004493;ENSONIG00000004496;tfg;ENSONIG00000016755;ENSONIG00000013186;pparg;ctnnb1;map2k1;pax8;CCND1;tcf7l1b;rxrgb;mych;tprb;map2k2b;mapk1;TPR;tp53;map2k2a;ncoa4;ntrk1;ccnd1;ret
Prion diseases	ko05020	39	44	0.628453	0.854494	baxb;fyna;c1qc;c1qb;hspa5;ENSONIG00000012434;C7;hspa5;fynb;il1b;stip1;hspa5;ENSONIG00000000362;ncam1b;si:dkey-77d17.6;elk1;prkacab;c8g;lamc1;map2k1;c1qa;c8a;c8b;c6;hspa5;sod1;hspa5;c5;hspa5;hspa5;NCAM2;map2k2b;mapk1;c7a;egr1;map2k2a;c9;ENSONIG00000017881;ncam1a
Citrate cycle (TCA cycle)	ko00020	38	40	0.507325	0.854494	idh1;pdha1a;pck2;suclg1;idh3g;OGDHL;sdhda;aco1;pcxa;IDH3G;sucla2;suclg2;sdhb;idh3b;sdha;IDH2;cs;aclyb;pdha1a;dlst;idh3a;IDH3A;pdhb;pdha1a;aclya;mdh1aa;dlst;MDH1;dlat;OGDH;pck1;pdhx;fh;pdha1b;OGDH;aco2;dldh;SDHB
Regulation of mitophagy - yeast	ko04139	38	41	0.550457	0.854494	mapk7;dnm1l;polg;ulk1a;ck2a1;ulk3;mtor;yme1l1a;ENSONIG00000006478;sin3ab;ulk1b;pip5k1bb;ck2b;pip5k1aa;pip5k1ba;ck2a2a;PRKCA;pip5k1ca;FIS1;usp10;pip5k1ab;pip5k1cb;zgc:171775;ulk2;DNM1L;mapk13;letm1;snrpd3;yme1l1b;mapk12a;CSNK2A1;si:dkey-32e23.4;ck2a2b;mapk14a;mapk12b;mapk11;sin3aa;MAPK14
Basal transcription factors	ko03022	37	41	0.596829	0.854494	taf12;gtf2b;taf2;ENSONIG00000002889;taf6l;taf1;tbpl1;gtf2h3;taf8;gtf2h5;cdk7;taf5l;taf5;gtf2ird1;TAF4;ccnh;taf7;taf4b;taf10;si:dkey-219c3.2;taf3;gtf2f2b;gtf2a1;TAF4;ercc2;tbp;gtf2h1;gtf2f2a;gtf2e1;tbpl2;gtf2h2;mnat1;gtf2f1;taf11;ercc3;gtf2h4;taf9
Phototransduction	ko04744	37	43	0.676562	0.854494	SLC24A1;grk1a;grk1a;ENSONIG00000004206;gc2;GRK7;guca1g;ENSONIG00000004204;ENSONIG00000004207;pde6b;ENSONIG00000017219;pde6g;gnat2;grk7a;calm3b;grk1b;RH1;ENSONIG00000007052;guca1a;CNGA1;rgs9b;slc24a1;saga;PDE6H;pde6a;guca1d;gucy2f;sagb;calm1b;gnb1b;gnat1;rgs9a;calm3b;guca1b;cnga1;ENSONIG00000005920;cngb1a
Maturity onset diabetes of the young	ko04950	36	36	0.42422	0.854494	onecutl;foxa2;pax6l;gck;nkx2.2a;IAPP;her6;nr5a2;nkx6.1;slc2a2;ENSONIG00000018719;onecut1;mnx1;neurod;ENSONIG00000018714;HES4;TSF-1/AD4BP;mnx2a;insb;her9;nr5a5;rfx6;ENSONIG00000004351;hnf4a;ins;pax6a;onecut3a;hnf1ba;PAX6;mafa;bhlha15;pax4;hnf1a;HHEX;pdx1;hnf4g
Fatty acid elongation	ko00062	36	42	0.681592	0.854494	ptplad1;si:dkey-11e23.4;zgc:101553;ENSONIG00000017979;HADHA;mecr;hsd17b12b;ENSONIG00000015071;acot7;ENSONIG00000015075;ptplb;ENSONIG00000013100;hadhb;elovl1b;hsd17b12a;zgc:112263;elovl6l;tecra;acaa2;ENSONIG00000015077;echs1;tecrb;PTPLAD2;elovl6;elovl1a;elovl5;PTPLA;zgc:55621;ppt1;ENSONIG00000009935;elovl4b;zgc:92749;ENSONIG00000020987;zgc:153394;hadhaa;PTPLAD1
Pentose and glucuronate interconversions	ko00040	35	37	0.517846	0.854494	aldh3a2a;aldh3a1;ugp2b;aldh3a2b;ugt5a1;zgc:56622;ugt5f1;GUSB;ENSONIG00000002713;ugt1a7;ENSONIG00000020600;xylb;ugt2a5;akr1b1;ENSONIG00000020599;ENSONIG00000020598;ugp2a;aldh16a1;ENSONIG00000015663;ENSONIG00000010735;kl;ugdh;ENSONIG00000012654;cryl1;zgc:172049;DHDH;ENSONIG00000020570;si:dkey-180p18.9;akr1a1a;ugt5d1;GUSB;sord;akr1a1b;ugt5d1;aldh2.2
Hedgehog signaling pathway - fly	ko04341	35	38	0.562526	0.854494	rbx1;csnk1g1;smurf2;ENSONIG00000000767;ENSONIG00000010981;GRK6;ENSONIG00000005956;eng1b;ENSONIG00000009704;spop;csnk1e;EN1;skp1;eng2b;smo;cul3a;ENSONIG00000010093;ptch1;smurf2;prkacab;stk36;bmp4;spoplb;SUFU;grk5;ptch2;cul1b;grk5l;cul3a;gsk3b;bmp2b;csnk1e;grk4;smurf1;fbxw11a
Apoptosis - multiple species	ko04215	35	43	0.757867	0.866479	baxb;ENSONIG00000015690;casp8;birc6;SEPT4;casp7;mapk10;boka;mapk8a;birc2;diabloa;casp9;nradd;birc5b;mapk8b;bcl2l1;casp3b;mapk9;BCL2;diabloa;casp3a;zgc:194469;NGFR;sept4a;casp8l2;birc5a;birc7;bokb;xiap;BCL2;apaf1;cycsb;becn1;tnfrsf1a;ngfrb
Propanoate metabolism	ko00640	34	34	0.428953	0.854494	acacb;echdc1;acaca;ehhadh;suclg1;HADHA;mlycd;acat1;pcca;bckdha;bckdhb;ENSONIG00000013592;sucla2;ENSONIG00000018471;pccb;aldh6a1;ldhba;acss1;aldh6a1;mut;dbt;acss3;acat2;mcee;acss2;acadm;ldha;suclg2;dldh;hadhaa;echs1;hibch;ldhbb;abat
Porphyrin and chlorophyll metabolism	ko00860	34	38	0.61056	0.854494	urod;cp;ugt2a5;alas2;hmox2b;ugt1a7;ugt5f1;GUSB;hmox1a;hmbsa;ENSONIG00000020600;cpox;cox10;mmab;blvra;HMOX1;ENSONIG00000020599;ENSONIG00000020598;alas1;ppox;hccs;fech;ENSONIG00000015663;EARS2;ENSONIG00000010735;ugt5a1;ENSONIG00000012654;ENSONIG00000020570;ENSONIG00000002713;ugt5d1;GUSB;cox15;ugt5d1;eprs
Nicotinate and nicotinamide metabolism	ko00760	34	38	0.61056	0.854494	ENSONIG00000006360;aox1;NT5C1A;si:ch1073-139a18.1;nt5c3a;nadkb;NT5C;nt5e;nt5c1a;nudt12;nmrk2;nt5e;nampta;nmnat2;pnp5b;ENSONIG00000007202;NT5C3B;nt5c2a;nt5c2b;pnp4a;QPRT;pnp5a;nt5c1ba;enpp1;nnt;nadk2;nadsyn1;nadka;nt5c2l1;pnp6;ENSONIG00000013229;naprt1;ENSONIG00000006358;NT5C3B
Phototransduction - fly	ko04745	34	38	0.61056	0.854494	plcb3;PPEF2;ENSONIG00000006478;gng13b;adrbk2;PLCB2;PLCB1;camk2g1;CAMK2G;camk2b2;gna11b;PLCB4;calm3b;camk2b1;ITPR1;PRKCA;camk2d2;myo3b;PLCB1;TRPC4;PPEF2;ACTG1;CAMK2D;camk2a;ACTG1;gna11a;dagla;ACTG1;calm1b;myo3a;calm3b;ACTG1;itpr1a;daglb
DNA replication	ko03030	33	35	0.525366	0.854494	rfc4;rfc2;pold3;pola2;mcm4;mcm2;rfc3;pold2;rfc1;mcm5;mcm3;RNASEH2C;pcna;prim1;rnaseh1;LIG1;rnaseh2a;ssbp1;mcm6;rpa3;rfc5;pole;rnaseh2b;mcm7;pola1;dna2;rpa2;rpa1;RPA1;pold1;PRIM2;fen1;pole2
Glyoxylate and dicarboxylate metabolism	ko00630	33	36	0.571157	0.854494	hao2;gcsha;shmt2;glyctk;shmt2;dldh;hoga1;pcca;aco1;agxtb;ENSONIG00000009803;hao1;pccb;cat;glulc;SHMT2;cs;mdh1aa;grhpra;mut;pgp;MDH1;acat2;agxta;ENSONIG00000020731;shmt1;mcee;GLDC;aco2;acat1;glulb;hyi;grhprb
Glycosphingolipid biosynthesis - lacto and neolacto series	ko00601	33	38	0.657625	0.854494	fut7;st3gal4;b4galt4;ENSONIG00000000406;b3gnt5b;si:dkey-199f5.8;zgc:194551;ENSONIG00000003813;ENSONIG00000003812;ENSONIG00000007435;b3gnt2l;ENSONIG00000020068;zgc:194679;fut9a;ENSONIG00000012860;ENSONIG00000021046;b3gnt2a;b3gnt5b;B3GALT2;b3gnt1;si:dkey-276l13.6;b4galt2;fut9a;st8sia1;fut9a;b3gnt2b;fut9a;B4GALT3;b3galt2;FUT7;ENSONIG00000012625;b4galt1;ENSONIG00000014496
Glycosaminoglycan biosynthesis - heparan sulfate / heparin	ko00534	32	32	0.433919	0.854494	ext1a;EXTL1;EXT1;hs3st3l;ext2;extl3;hs3st2;b4galt7;hs2st1b;hs3st3b1b;si:ch211-216b21.2;NDST1;ENSONIG00000020692;XYLT2;extl2;HS3ST5;hs6st3a;ndst3;hs3st1l2;b3gat3;hs3st1;xylt1;hs6st1b;hs6st3b;glcea;b3galt6;hs3st1l1;hs3st3b1a;HS3ST2;xylt1;hs2st1a;hs6st2
beta-Alanine metabolism	ko00410	32	33	0.481835	0.854494	aldh3a2a;ehhadh;aoc2;gad2;aldh3b1;sms;HADHA;aldh7a1;mlycd;abat;aldh9a1b;aldh3b2;GADL1;aldh3a1;aldh9a1a.2;gad1a;gad1b;GADL1;aldh3a2b;aldh16a1;aldh6a1;smox;dpys;aldh6a1;acadm;upb1;hibch;cndp2;hadhaa;echs1;dpydb;aldh2.2
Hippo signaling pathway -multiple species	ko04392	32	33	0.481835	0.854494	tead3a;wtip;RASSF1;rassf1;lats2;LIMD1;FRMD1;rassf2a;tead1b;csnk1e;nf2a;rassf4;dchs1a;ajuba;DCHS2;WWC1;nf2b;sav1;frmd6;FAT4;pak1;mob1a;lats1;csnk1e;rassf6;stk3;tead3b;dchs1b;tead1a;TEAD4;yap1;mob1bb
Biosynthesis of unsaturated fatty acids	ko01040	32	35	0.57567	0.854494	ptplad1;scdb;si:dkey-11e23.4;zgc:101553;ENSONIG00000017979;HADHA;hsd17b12b;ENSONIG00000015071;SCD;acot7;ENSONIG00000015075;ptplb;ENSONIG00000013100;hsd17b12a;ACOX1;elovl6l;ENSONIG00000020987;tecra;ENSONIG00000015077;fads2;fads2;tecrb;PTPLAD2;hadhaa;elovl6;acaa1;PTPLA;ENSONIG00000009935;zgc:92749;elovl5;acox3;PTPLAD1
SNARE interactions in vesicular transport	ko04130	32	41	0.805647	0.88993	stx3a;stx2a;ykt6;stx2b;gosr2;stx4;STX19;VAMP1;STX3;vamp4;stx8;STX18;stx11a;stx5a;vamp8;vamp5;gosr1;stx17;stx7l;stx6;gosr1;snap29;vti1b;STX11;STX11;SEC22B;bnip1a;SNAP23;stx16;STX10;bnip1b;use1
Glycosaminoglycan biosynthesis - keratan sulfate	ko00533	31	34	0.580327	0.854494	ST3GAL1;si:dkey-199f5.8;st3gal2l;ENSONIG00000019827;ENSONIG00000019826;st3gal2;b3gnt2l;ENSONIG00000010743;b3gnt7;b3gnt1;b3gnt2a;chst2b;CHST1;ENSONIG00000007171;b4galt2;b4galt4;ENSONIG00000020068;ENSONIG00000007657;ENSONIG00000007654;ENSONIG00000007653;chst1;b3gnt2b;b3gnt7l;si:ch73-62b13.1;B4GALT3;ENSONIG00000021305;ENSONIG00000021304;ENSONIG00000021306;ENSONIG00000021303;b4galt1;ENSONIG00000014496
Pentose phosphate pathway	ko00030	31	35	0.625524	0.854494	gpib;TKT;IDNK;gpia;G6PD;pfkpb;pfkpa;ENSONIG00000018624;h6pd;PFKL;pgls;pgd;taldo1;pgm2;pgm1;PGI;rgn;aldob;dera;fbp1a;pfkma;aldoaa;TKT;tktb;rbks;g6pd;aldoca;fbp2;pfkmb;prps1b;aldocb
Vitamin digestion and absorption	ko04977	30	32	0.537542	0.854494	APOA4;APOA4B;zgc:91890;ABCC1;slc5a6;btd;tcn2l;scarb1;lmbrd1;btd;slc19a3a;APOB;apoa1b;cubn;APOA4A;APOB;slc52a3;lratb;LRAT;apoba;SLC19A1;slc19a2;SLC5A6;mmachc;ENSONIG00000013795;abcc6a;zgc:162608;lrata;LRAT;APOB
Base excision repair	ko03410	29	33	0.6363	0.854494	neil1;unga;MBD4;pold2;apex2;TDG;parp2;tdg;mpg;parp1;ogg1;polb;nthl1;mutyh;LIG1;poll;xrcc1;pole;PARP4;hmgb1b;pold3;parp3;pcna;apex1;neil3;pold1;lig3;fen1;pole2
Dorso-ventral axis formation	ko04320	28	30	0.546358	0.854494	EGFR;kras;sos2;grb2b;ENSONIG00000015717;etv7;SPIRE1;CPEB2;ENSONIG00000000651;piwil2;notch2;mapk1;ENSONIG00000009962;piwil1;notch1a;map2k1;notch1b;grap2a;spire1a;sos1;cpeb4;EGFR;cpeb3;spire2;ENSONIG00000008518;notch3;fmn2b;cpeb1b
Carbon fixation in photosynthetic organisms	ko00710	28	32	0.641959	0.854494	TKT;aldoca;TKT;pgk1;got1;gapdh;got2b;gpt2l;tpi1b;aldob;fbp2;shpk;fbp1a;aldoaa;mdh1aa;ENSONIG00000009630;tktb;GPT;GOT1;MDH1;me1;got1l1;tpi1a;gapdh;me3;aldocb;ENSONIG00000019474;ENSONIG00000019475
Ascorbate and aldarate metabolism	ko00053	26	27	0.503709	0.854494	aldh3a2a;aldh3a1;aldh3a2b;aldh7a1;ugt1a7;ENSONIG00000002713;ENSONIG00000020600;ugt5f1;aldh9a1b;ugt2a5;aldh9a1a.2;ENSONIG00000020599;ENSONIG00000020598;rgn;aldh16a1;ENSONIG00000015663;miox;ENSONIG00000010735;ugt5a1;ugdh;ENSONIG00000012654;zgc:172049;ENSONIG00000020570;ugt5d1;ugt5d1;aldh2.2
Homologous recombination	ko03440	26	28	0.555832	0.854494	top3a;pold2;rad54b;blm;MRE11A;rad52;rad50;TILRAD51;mus81;eme1;top3b;rad50;ssbp1;rpa3;rad51c;brca2;rad51d;xrcc3;pold3;rad54l;rpa2;rad50;rpa1;RPA1;pold1;nbn
Arginine biosynthesis	ko00220	26	28	0.555832	0.854494	glsa;ass1;gls2;nags;arg2;GLS2;arg1;got1;nos1;got2b;gpt2l;glulc;ENSONIG00000009630;asl;acy1;GPT;ENSONIG00000009803;cps1;got1l1;glud1b;glud1a;GOT1;otc;glulb;ENSONIG00000019474;ENSONIG00000019475
Glycosaminoglycan biosynthesis - chondroitin sulfate / dermatan sulfate	ko00532	25	25	0.453649	0.854494	CHST13;chst14;CHST15;CSGALNACT1;chpfa;chst11;chsy3;b4galt7;CHST7;chst3b;XYLT2;chpf2;csgalnact2;CHST12;CHST15;ust;chst3a;b3gat3;chst12b;xylt1;b3galt6;dse;xylt1;chsy1;CSGALNACT1
Protein export	ko03060	25	27	0.560851	0.854494	sec63;immp1l;srp19;hspa5;ENSONIG00000012434;hspa5;srprb;srp68;ENSONIG00000000362;oxa1l;sec61al2;hspa5;srp9;hspa5;spcs2;hspa5;srp54;hspa5;hspa5;srp72;srpr;srp14;spcs3;sec11a;SEC61A1
Collecting duct acid secretion	ko04966	25	30	0.705229	0.854494	slc12a7a;ATP6V1B1;clcnk;tcirg1;ATP6V0D2;ATP6V1C2;ATP6V1C1;ATP6V0C;slc12a7b;ATP6V1A;atp6v0cb;atp6v0a1b;ATP6V1C1;ATP4B;ca2;ATP6V1A;slc4a1a;cahz;atp6v1ba;atp6v0a2a;atp6v0d1;atp6v0a1a;atp6v1e1b;ATP4A;atp6v0a2b
Renin-angiotensin system	ko04614	24	24	0.456846	0.854494	ANPEP;anpepb;lnpep;atp6ap2;enpep;anpepa;ace2;agtr2;ENSONIG00000013586;ren;ANPEP;agtr1b;ENSONIG00000005712;ace;prep;agt;ENSONIG00000002437;ANPEP;MME;nln;ENSONIG00000010752;ctsa;prcp;thop1
Histidine metabolism	ko00340	24	24	0.456846	0.854494	aldh3a2a;aldh3a1;aldh3a2b;aldh3b1;aldh7a1;HNMT;hnmt;C9orf41;hal;aldh9a1b;aldh3b2;AMDHD1;aldh9a1a.2;mao;aldh16a1;hdc;aoc1;aspa;ftcd;cndp2;si:ch211-127i16.2;uroc1;aldh2.2;ddc
Glycosphingolipid biosynthesis - ganglio series	ko00604	24	25	0.512112	0.854494	hexa;glb1l;ST3GAL1;slc33a1;b4galnt1a;st3gal2l;st8sia5;ENSONIG00000019827;ENSONIG00000019826;st3gal2;glb1;ENSONIG00000010743;st6galnac5a;st6galnac3;b3galt4;ENSONIG00000007171;B4GALNT1;st8sia1;ENSONIG00000007654;ENSONIG00000007653;ENSONIG00000007657;hexb;st3gal5l;st6galnac5b
Glycosaminoglycan degradation	ko00531	24	25	0.512112	0.854494	hexa;HYAL2;spam1;glb1l;HYAL2;galns;ids;glb1;hyal3;hyal6;HGSNAT;sgsh;naglu;idua;hpse;hpse2;ARSB;GUSB;gnsb;si:dkey-72l14.3;gnsa;hexb;GUSB;si:dkey-192p21.6
Linoleic acid metabolism	ko00591	23	23	0.460163	0.854494	PLA2G3;ENSONIG00000012347;pla2g4a;CYP2J2;CYP2J2;CYP2J2;CYP2J2;pla2g6;pla2g1b;ENSONIG00000011200;ENSONIG00000002608;ENSONIG00000002114;ENSONIG00000008291;PLA2G10;ENSONIG00000006674;PLA2G3;pla2g12b;zgc:154040;proca1;PLA2G12B;pla2g12a;PLA2G4C;PLA2G4C
2-Oxocarboxylic acid metabolism	ko01210	23	25	0.571532	0.854494	idh1;idh3g;aco1;idh3b;got1;AADAT;got2b;bcat1;gpt2l;IDH2;cs;idh3a;IDH3A;ENSONIG00000009630;acy1;GPT;GOT1;IDH3G;got1l1;aco2;nags;ENSONIG00000019474;ENSONIG00000019475
RNA polymerase	ko03020	23	26	0.624095	0.854494	polr2a;polr2i;polr3h;polr3k;polr3e;polr3glb;polr1b;polr2f;polr3b;polr3c;twistnb;polr3f;zgc:171971;polr2b;polr2c;polr3a;polr3d;polr2eb;polr2d;polr1c;polr1a;polr2h;polr1e
alpha-Linolenic acid metabolism	ko00592	22	22	0.463609	0.854494	PLA2G3;ENSONIG00000012347;pla2g4a;pla2g6;pla2g1b;ENSONIG00000011200;ACOX1;ENSONIG00000008291;fads2;fads2;PLA2G10;ENSONIG00000006674;PLA2G3;pla2g12b;acaa1;zgc:154040;proca1;PLA2G12B;acox3;pla2g12a;PLA2G4C;PLA2G4C
Mismatch repair	ko03430	22	22	0.463609	0.854494	rfc4;rfc2;rfc3;msh3;rfc1;mlh3;LIG1;mlh1;ssbp1;rpa3;rfc5;msh6;pold3;pcna;pms2;rpa2;rpa1;msh2;RPA1;pold2;pold1;exo1
Regulation of autophagy	ko04140	22	24	0.577234	0.854494	atg10;prkaa2;ulk1a;ulk3;ulk1b;ATG7;atg16l1;ins;ifnphi4;ifnphi4;pik3c3;insb;atg13;ulk2;atg5;prkaa1;apg3l;ATG14;pik3r4;atg4b;becn1;atg4c
Other glycan degradation	ko00511	21	22	0.526127	0.854494	hexa;MAN2B2;aga;glb1;NEU3;man2c1;glb1l;neu4;man2b1;gba2;fuca1;hexb;gba;engase;manba;neu1;fuca2;NEU3;NEU3B;hexdc;neu1
Butanoate metabolism	ko00650	21	23	0.583209	0.854494	bdh1;echs1;ehhadh;acads;aldh5a1;l2hgdh;acat2;gad2;aacs;bdh2;acat1;HADHA;oxct1b;abat;hmgcl;hadhaa;gad1a;gad1b;ENSONIG00000020731;hmgcll1;hmgcs1
Phenylalanine metabolism	ko00360	20	20	0.470948	0.854494	IL4I1;got1l1;got1;pah;aldh3b2;IL4I1;aoc2;hpda;tat;aldh3b1;IL4I1;GOT1;si:ch211-127i16.2;got2b;IL4I1;hpdb;ddc;IL4I1;mao;IL4I1
Glycosylphosphatidylinositol(GPI)-anchor biosynthesis	ko00563	20	20	0.470948	0.854494	GPAA1;pigh;pigf;pigm;pigs;pigx;pigk;pigc;pigu;zdhhc18a;pigl;pgap1;pigo;pigq;pign;PIGW;pigt;piga;PIGG;pigb
Steroid biosynthesis	ko00100	20	21	0.531253	0.854494	cyp24a1;msmo1;lipf;nsdhl;HSD17B7;cyp51;CYP27B1;FDFT1;cel.1;faxdc2;HSD17B7;tm7sf2;cyp2r1;soat1;lss;soat2;dhcr7;sqlea;dhcr24;ebp
Isoquinoline alkaloid biosynthesis	ko00950	19	19	0.474871	0.854494	got1l1;got1;ddc;tyr;IL4I1;aoc2;tat;TYR;IL4I1;GOT1;si:ch211-127i16.2;got2b;IL4I1;IL4I1;IL4I1;IL4I1;th2;mao;th
Glycosphingolipid biosynthesis - globo series	ko00603	19	21	0.596089	0.854494	hexa;st8sia1;naga;gla;fut9a;ST3GAL1;fut9a;ENSONIG00000007657;fut9a;hexb;ENSONIG00000007654;ENSONIG00000007653;st3gal2l;ENSONIG00000019827;ENSONIG00000019826;st3gal2;fut9a;ENSONIG00000010743;ENSONIG00000007171
Terpenoid backbone biosynthesis	ko00900	19	22	0.652084	0.854494	pcyox1;ggps1;idi1;pdss1;hmgcra;acat2;rce1b;acat1;hmgcrb;dhdds;zmpste24;rce1a;pdss2;fntb;fdps;fnta;nus1;hmgcs1;mvda
Nitrogen metabolism	ko00910	19	23	0.703798	0.854494	ca4c;ca2;CA4;CA4;glud1b;glulb;ca14;CA12;CA4;glud1a;cahz;ca8;ENSONIG00000009803;glulc;cps1;ca4a;ca7;CA4;ca5
Fatty acid biosynthesis	ko00061	18	18	0.478991	0.854494	acacb;acsl1b;acsl3b;olah;acsl1b;fasn;acsl1a;OXSM;acsl3a;acsbg2;acaca;ENSONIG00000011724;acsbg1;acsl6;ENSONIG00000016924;acsl4a;acsl5;mcat
Primary bile acid biosynthesis	ko00120	18	19	0.542341	0.854494	ch25h;ENSONIG00000015888;scp2a;cyp46a2;cyp7a1a;c1qtnf3;cyp7c1;AKR1D1;ENSONIG00000017055;hsd3b7;ch25hl1.1;ch25hl1.2;ch25hl2;acot8;cyp27a7;hsd17b4;cyp8b1;AKR1D1
One carbon pool by folate	ko00670	18	20	0.603064	0.854494	mtfmt;mthfr;mthfd1b;shmt1;aldh1l2;MTR;shmt2;ftcd;atic;dhfr;MTHFS;mthfd2l;shmt2;aldh1l1;SHMT2;gart;mthfd2;mthfd1l
Carbon fixation pathways in prokaryotes	ko00720	17	18	0.548372	0.854494	idh1;mthfr;pcxa;acss2;aclya;mcee;ENSONIG00000018471;acss1;acat2;aco2;acat1;mut;IDH2;aclyb;aco1;ENSONIG00000013592;fh
Taurine and hypotaurine metabolism	ko00430	16	19	0.677188	0.854494	ggt5a;GGT5;ggt1b;ggt5a;GADL1;gad2;ggt5a;csad;GGT7;GADL1;adoa;gad1a;gad1b;CDO1;ggt5a;GGT7
Selenocompound metabolism	ko00450	15	15	0.492791	0.854494	MTR;mars;scly;sps2;PSTK;sephs1;cthl;papss2a;txnrd1;MARS2;papss1;sepsecs;txnrd2;ccbl1;ccbl2
Folate biosynthesis	ko00790	15	15	0.492791	0.854494	alp3;alpl;ggh;spra;ENSONIG00000000380;gch2;gch1;mocs2;mocs1;fpgs;PTS;ENSONIG00000015265;dhfr;alpi.2;qdpra
Circadian rhythm - fly	ko04711	15	16	0.561633	0.854494	clock3;ARNTL2;arntl1a;ARNTL2;per2;per1b;hlfa;hlfa;csnk1e;clock;gsk3b;per3;csnk1e;PER2;dbpa
Non-homologous end-joining	ko03450	15	16	0.561633	0.854494	rad50;dntt;polm;xrcc5;lig4;xrcc4;poll;PRKDC;dclre1c;xrcc6;fen1;xrcc4;rad50;MRE11A;rad50
Quorum sensing	ko02024	14	15	0.56898	0.854494	srp54;acsl1b;acsl3b;gad2;acsl1b;acsl1a;ENSONIG00000011724;oxa1l;acsl3a;gad1a;gad1b;acsl6;acsl4a;acsl5
Two-component system	ko02020	14	15	0.56898	0.854494	alp3;uqcrfs1;cyc1;alpl;cycsb;acat1;ENSONIG00000009803;glulc;glulb;acat2;cox15;alpi.2;me2;UQCRFS1
Pantothenate and CoA biosynthesis	ko00770	14	16	0.635645	0.854494	ENSONIG00000007202;dpydb;upb1;bcat1;GADL1;GADL1;coasy;pank2;enpp1;ppcs;dpys;pank1a;pank4;aasdhppt
Cyanoamino acid metabolism	ko00460	13	14	0.576907	0.854494	GGT5;ggt1b;gba3;ggt5a;shmt2;ggt5a;GGT7;shmt2;SHMT2;ggt5a;ggt5a;GGT7;shmt1
Streptomycin biosynthesis	ko00521	13	14	0.576907	0.854494	ENSONIG00000016400;ENSONIG00000017298;ISYNA1;hk1;hkdc1;ENSONIG00000018624;hk1;pgm1;tgds;gck;IMPA1;hk2;IMPA1
Phenylalanine, tyrosine and tryptophan biosynthesis	ko00400	12	12	0.509598	0.854494	got1l1;got1;IL4I1;IL4I1;got2b;GOT1;IL4I1;pah;IL4I1;IL4I1;tat;IL4I1
Aminobenzoate degradation	ko00627	12	12	0.509598	0.854494	alp3;ACYP2;alpl;ehhadh;ENSONIG00000002805;ENSONIG00000002804;ACYP2;HADHA;hadhaa;echs1;alpi.2;ACYP1
Chloroalkane and chloroalkene degradation	ko00625	11	11	0.516161	0.854494	ephx2;aldh3a2a;aldh16a1;aldh3a1;adh5;aldh3a2b;zgc:63568;ENSONIG00000019487;ENSONIG00000019489;ENSONIG00000019488;aldh2.2
Sulfur metabolism	ko00920	11	12	0.594928	0.854494	ENSONIG00000008540;cycsb;impad1;SUOX;papss2a;sqrdl;ethe1;papss1;ethe1;bpnt1;ENSONIG00000013088
Plant-pathogen interaction	ko04626	11	12	0.594928	0.854494	calm1b;calm3b;ENSONIG00000007888;map2k1;calm3b;sgut1;HSP90AA1;ENSONIG00000012473;hsp90aa1.1;hsp90b1;HSP90AB1
Ubiquinone and other terpenoid-quinone biosynthesis	ko00130	10	12	0.679609	0.854494	vkorc1;nqo1;coq6;hpda;ggcx;COQ5;coq7;tat;hpdb;vkorc1l1

## Sheet: Table S6
Table S6 Primer design of miRNA
miRNA	Primer sequence(5'-3')
miR-727-5p	GCGCTCAGTCTTCAGTTCCT
TGGCAGTGTAATGTTAGCTGA	GCGCTGGCAGTGTAATGTT
miR-183-5p	GCGCTATGGCACTGGTAGAA
miR-205-5p	GCTCCTTCATTCCACCGG
miR-135a	GCGCGTATGGCTTTTTATTCCT
miR-10d-5p	GCGTACCCTGTAGAACCGA
miR-122	GCGTGGAGTGTGACAATGG
miR-722	GCGCGTTTTGCAGAAACGTTT
miR-2188-3p	GGCTGTGTGAGGTCGGA
miR-193a-5p	TGGGTCTTTGCGGGCA
miR-let-7j	GCGCGTGAGGTAGTTGTTTGT
miR-1388-3p	GCGATCTCAGGTTCGTCAG
miR-203a-3p	GCGCGGTGAAATGTTTAGGAC
ATGATGGCGATGTTTAGGAGCTT	GCGCATGATGGCGATGTTTAG
miR-138-5p	GCGAGCTGGTGTTGTGAATC
5S	ATACCAGCCTGAACACGCC
